# Supplementary material for: High frequency of +1 programmed ribosomal frameshifting in Euplotes octocarinatus
Source: Sci Rep. 2016 Feb 19;6:21139. doi: 10.1038/srep21139 (PMC4759687; doi:10.1038/srep21139)
Supplement: Supplementary TableS3 [file srep21139-s2.xls]

## Sheet: Sheet1
Table S3. Detail information of +1 PRF genes
Transcripts ID	Predicted slippery site	Slippery Sequence	Length	GC %	NCBI_best_hit	NCBI_best_hit_Evalue	Protein_domain	Gene_ontology_annotation	KEGG_ortholog
CUFF.128.1	706	AAATAA	1339	0.37	malic enzyme [Stylonychia lemnae]	e-144	PF00390.14,PF03949.10	GO:0004471, GO:0051287, GO:0055114	K00027
CUFF.1710.1	507	AAATAA	2923	0.31	Hydroxymethylglutaryl-CoA synthase 1 [Oxytricha trifallax]	e-124	PF00368.13	GO:0004420, GO:0015936, GO:0050662, GO:0055114	K00054
CUFF.21300.1	798	AAATAA	1510	0.38	hypothetical protein OXYTRI_23427 [Oxytricha trifallax]	e-140	PF00171.17	GO:0008152, GO:0016491, GO:0055114	K00128
CUFF.8586.1	1067	AAATAA	1301	0.33	3-methyl-2-oxobutanoate dehydrogenase [Stylonychia lemnae]	e-119	PF00676.15	GO:0008152, GO:0016624	K00166
CUFF.8586.1	307	AAATAA	1301	0.33	3-methyl-2-oxobutanoate dehydrogenase [Stylonychia lemnae]	e-119	PF00676.15	GO:0008152, GO:0016624	K00166
CUFF.12534.1	480	AAATAA	1951	0.28	Acyl-coenzyme A oxidase [Oxytricha trifallax]	4e-42	PF01756.14	GO:0003997, GO:0005777, GO:0006635, GO:0055114	K00232
CUFF.17268.1	512	AAATAA	1246	0.34	Isovaleryl-CoA dehydrogenase [Oxytricha trifallax]	e-136	PF00441.19,PF02770.14,PF02771.11	GO:0003995, GO:0008152, GO:0016627, GO:0050660, GO:0055114	K00253
CUFF.29246.1	925	AAATAA	1294	0.32	amino acid dehydrogenase [Vibrio parahaemolyticus]	6e-21	PF01266.19	GO:0016491, GO:0055114	K00285
CUFF.10483.1	272	AAATAA	1158	0.3	dihydrofolate reductase-thymidylate synthase [Stylonychia lemnae]	5e-37	PF00186.14	GO:0004146, GO:0006545, GO:0009165, GO:0055114	K00287
CUFF.10014.1	929	AAATAA	1138	0.32	methyltryptophan oxidase [Stylonychia lemnae]	5e-47	PF01266.19	GO:0016491, GO:0055114	K00306
CUFF.9523.1	176	AAATAA	1062	0.33	methyltryptophan oxidase [Stylonychia lemnae]	6e-48	PF01266.19	GO:0016491, GO:0055114	K00306
CUFF.6800.1	971	AAATAA	1551	0.31	proline dehydrogenase, putative [Ichthyophthirius multifiliis]	2e-46	PF01619.13	GO:0004657, GO:0006537, GO:0006562, GO:0055114	K00318
CUFF.16821.1	921	AAATAA	1123	0.32	zinc-binding dehydrogenase family protein [Stylonychia lemnae]	7e-71	PF00107.21,PF08240.7	GO:0008270, GO:0016491, GO:0055114	K00344
CUFF.9589.1	605	AAATAA	1073	0.33	Zn-dependent alcohol dehydrogenase [Oxytricha trifallax]	1e-54	PF00107.21,PF08240.7	GO:0008270, GO:0016491, GO:0055114	K00344
CUFF.9589.1	792	AAATAG	1073	0.33	Zn-dependent alcohol dehydrogenase [Oxytricha trifallax]	1e-54	PF00107.21,PF08240.7	GO:0008270, GO:0016491, GO:0055114	K00344
CUFF.9750.1	357	AAATAA	548	0.36	cysteine dioxygenase, type I [Naegleria gruberi]	2e-10	PF05995.7	GO:0005506, GO:0017172, GO:0046439, GO:0055114	K00456
CUFF.21070.1	706	AAATAA	1272	0.32	hypothetical protein OXYTRI_18996 [Oxytricha trifallax]	5e-73	PF00487.19	GO:0006629	K00496
CUFF.7412.1	828	AAATAA	1717	0.31	cytochrome family subfamily polypeptide 55 precursor [Stylonychia lemnae]	3e-20	PF00067.17	GO:0005506, GO:0016705, GO:0020037, GO:0055114	K00517
CUFF.22161.1	236	AAATAA	968	0.3	UNKNOWN [Stylonychia lemnae]	2e-35	PF13489.1	NA	K00599
CUFF.25551.1	818	AAATAA	1427	0.42	serine hydroxymethyltransferase [Stylonychia lemnae]	e-145	PF00464.14	GO:0004372, GO:0006544, GO:0006563	K00600
CUFF.631.1	1339	AAATAA	1789	0.33	5-aminolevulinate synthase [Sneathiella glossodoripedis]	e-103	PF00155.16	GO:0009058, GO:0030170	K00643
CUFF.631.1	840	AAATAA	1789	0.33	5-aminolevulinate synthase [Sneathiella glossodoripedis]	e-103	PF00155.16	GO:0009058, GO:0030170	K00643
CUFF.26213.1	287	AAATAA	1365	0.38	Dihydrolipoamide succinyltransferase [Oxytricha trifallax]	e-119	PF00198.18,PF00364.17	GO:0008152, GO:0016746	K00658
CUFF.29280.1	358	AAATAA	1920	0.29	arginyl-trna--protein transferase 1 [Stylonychia lemnae]	3e-61	PF04377.10	GO:0004057, GO:0016598	K00685
CUFF.29280.1	473	AAATAA	1920	0.29	arginyl-trna--protein transferase 1 [Stylonychia lemnae]	3e-61	PF04377.10	GO:0004057, GO:0016598	K00685
CUFF.3865.1	1982	AAATAA	3489	0.3	trehalose-6-phosphate synthase domain-containing protein [Stylonychia lemnae]	1e-99	PF00982.16,PF02358.11	GO:0003824, GO:0005992	K00697
CUFF.20201.1	1327	AAATAA	2919	0.31	UNKNOWN [Stylonychia lemnae]	3e-74	PF03142.10	NA	K00698
CUFF.25196.1	1058	AAATAA	2299	0.32	Chitin synthase 1 [Oxytricha trifallax]	2e-75	PF03142.10	NA	K00698
CUFF.5858.1	1102	AAATAA	2299	0.31	zinc phosphodiesterase elac [Stylonychia lemnae]	3e-94	PF12706.2	NA	K00784
CUFF.8557.1	856	AAATAA	1306	0.32	tyrosine aminotransferase [Stylonychia lemnae]	e-108	PF00155.16	GO:0009058, GO:0030170	K00815
CUFF.8375.1	696	AAATAA	1279	0.32	kynurenine-oxoglutarate transaminase [Stylonychia lemnae]	4e-91	PF00155.16	GO:0009058, GO:0030170	K00816
CUFF.1145.1	1424	AAATAA	2133	0.33	glutamine-fructose-6-phosphate transaminase [Polysphondylium pallidum PN500]	e-113	PF01380.17,PF13537.1	GO:0005975, GO:0008152, GO:0030246	K00820
CUFF.1145.1	1177	AAATAA	2133	0.33	glutamine-fructose-6-phosphate transaminase [Polysphondylium pallidum PN500]	e-113	PF01380.17,PF13537.1	GO:0005975, GO:0008152, GO:0030246	K00820
CUFF.147.1	599	AAATAA	1109	0.33	Glucokinase [Oxytricha trifallax]	1e-27	PF02685.11	GO:0004340, GO:0005524, GO:0006096, GO:0051156	K00845
CUFF.19541.1	465	AAATAA	1121	0.31	glucokinase [Stylonychia lemnae]	2e-32	PF02685.11	GO:0004340, GO:0005524, GO:0006096, GO:0051156	K00845
CUFF.25563.1	1296	AAATAA	1530	0.34	pyruvate kinase [Stylonychia lemnae]	e-153	PF00224.16,PF02887.11	GO:0000287, GO:0004743, GO:0006096, GO:0030955	K00873
CUFF.25563.1	1196	AAATAA	1530	0.34	pyruvate kinase [Stylonychia lemnae]	e-153	PF00224.16,PF02887.11	GO:0000287, GO:0004743, GO:0006096, GO:0030955	K00873
CUFF.17656.1	573	AAATAA	2954	0.32	phosphatidylinositol 4-kinase [Stylonychia lemnae]	4e-90	PF00454.22	GO:0016773	K00888
CUFF.28686.1	1685	AAATAG	2664	0.3	Phosphatidylinositol 3-and 4-kinase family protein [Oxytricha trifallax]	e-106	PF00454.22	GO:0016773	K00888
CUFF.6078.1	1572	AAATAA	2242	0.29	Phosphatidylinositol 4-kinase [Oxytricha trifallax]	e-110	PF00454.22	GO:0016773	K00888
CUFF.6078.1	527	AAATAG	2242	0.29	Phosphatidylinositol 4-kinase [Oxytricha trifallax]	e-110	PF00454.22	GO:0016773	K00888
CUFF.28351.1	3102	AAATAA	3306	0.29	glycogen starch alpha-glucan phosphorylases family protein [Stylonychia lemnae]	6e-87	PF01504.13	GO:0016307, GO:0046488	K00889
CUFF.28351.1	2381	AAATAA	3306	0.29	glycogen starch alpha-glucan phosphorylases family protein [Stylonychia lemnae]	6e-87	PF01504.13	GO:0016307, GO:0046488	K00889
CUFF.16589.1	829	AAATAA	2975	0.3	Phosphatidylinositol kinase and protein kinases of the PI-3 kinase family [Oxytricha trifallax]	0	PF00454.22,PF00613.15	GO:0016773	K00914
CUFF.27556.1	3070	AAATAA	4291	0.28	FYVE finger-containing phosphoinositide kinase [Oxytricha trifallax]	7e-64	PF00118.19,PF01363.16	GO:0005524, GO:0044267, GO:0046872	K00921
CUFF.27556.1	2532	AAATAA	4291	0.28	FYVE finger-containing phosphoinositide kinase [Oxytricha trifallax]	7e-64	PF00118.19,PF01363.16	GO:0005524, GO:0044267, GO:0046872	K00921
CUFF.26101.1	1621	AAATAA	2798	0.28	phosphatidylinositol 3-and 4-kinase family protein [Stylonychia lemnae]	e-130	PF00454.22,PF00613.15	GO:0016773	K00922
CUFF.24259.1	3125	AAATAA	3368	0.32	mycbp-associated protein [Stylonychia lemnae]	2e-81	PF00162.14,PF14646.1	GO:0004618, GO:0006096	K00927
CUFF.28922.1	573	AAATAA	1596	0.31	Adenylate kinase family protein [Oxytricha trifallax]	8e-63	PF00406.17	NA	K00939
CUFF.28588.1	332	AAATAA	1360	0.32	phosphoethanolamine-cytidyltransferase [Dictyostelium fasciculatum]	2e-76	PF01467.21	GO:0003824, GO:0009058	K00967
CUFF.17549.1	1127	AAATAA	1527	0.36	udp-n-acetylglucosamine pyrophosphorylase [Stylonychia lemnae]	3e-65	PF01704.13	GO:0008152, GO:0016779	K00972
CUFF.17549.1	196	AAATAA	1527	0.36	udp-n-acetylglucosamine pyrophosphorylase [Stylonychia lemnae]	3e-65	PF01704.13	GO:0008152, GO:0016779	K00972
CUFF.17110.1	1347	AAATAA	1702	0.3	Protein 5NUC [Crassostrea gigas]	2e-85	PF00149.23,PF02872.13	GO:0009166, GO:0016787	K01081
CUFF.6770.1	585	AAATAA	1628	0.32	ser thr protein phosphatase family protein, putative [Ichthyophthirius multifiliis]	2e-74	PF00149.23,PF02872.13	GO:0009166, GO:0016787	K01081
CUFF.26426.1	1078	AAATAA	1858	0.3	Endonuclease/Exonuclease/phosphatase family protein [Oxytricha trifallax]	4e-57	PF03372.18	NA	K01099
CUFF.17992.1	472	AAATAA	1600	0.29	phosphatidylinositol--trisphosphate 3-phosphatase [Stylonychia lemnae]	3e-76	PF00102.22,PF10409.4	GO:0004725, GO:0006470	K01110
CUFF.17992.1	551	AAATAA	1600	0.29	phosphatidylinositol--trisphosphate 3-phosphatase [Stylonychia lemnae]	3e-76	PF00102.22,PF10409.4	GO:0004725, GO:0006470	K01110
CUFF.28217.1	1271	AAATAA	2071	0.29	hormone sensitive [Stylonychia lemnae]	9e-52	PF07859.8	GO:0008152, GO:0016787	K01175
CUFF.10379.1	2775	AAATAG	3091	0.28	Alpha-mannosidase [Oxytricha trifallax]	2e-57	PF01074.17,PF09261.6	GO:0004553, GO:0004559, GO:0005975, GO:0008270	K01231
CUFF.24543.1	1511	AAATAA	2833	0.34	Membrane alanyl aminopeptidase [Oxytricha trifallax]	e-145	PF01433.15,PF11838.3	GO:0008237, GO:0008270	K01256
CUFF.5670.1	636	AAATAG	1537	0.3	predicted protein [Laccaria bicolor S238N-H82]	2e-91	PF00557.19	NA	K01262
CUFF.24942.1	414	AAATAA	1118	0.34	d-alanyl-d-alanine carboxypeptidase family protein [Stylonychia lemnae]	4e-65	PF00768.15	GO:0006508, GO:0009002	K01286
CUFF.26418.1	481	AAATAA	1519	0.33	d-alanyl-d-alanine carboxypeptidase family protein [Stylonychia lemnae]	2e-72	PF00768.15	GO:0006508, GO:0009002	K01286
CUFF.26418.1	132	AAATAG	1519	0.33	d-alanyl-d-alanine carboxypeptidase family protein [Stylonychia lemnae]	2e-72	PF00768.15	GO:0006508, GO:0009002	K01286
CUFF.15237.1	1668	AAATAA	2388	0.32	Acylamino-acid-releasing enzyme [Oxytricha trifallax]	e-100	PF00326.16	GO:0006508, GO:0008236	K01303
CUFF.6125.1	589	AAATAA	2270	0.31	Acylamino-acid-releasing enzyme [Oxytricha trifallax]	1e-80	PF00326.16	GO:0006508, GO:0008236	K01303
CUFF.6125.1	1562	AAATAA	2270	0.31	Acylamino-acid-releasing enzyme [Oxytricha trifallax]	1e-80	PF00326.16	GO:0006508, GO:0008236	K01303
CUFF.18253.1	1087	AAATAA	1307	0.29	insulysin, insulin-degrading enzyme [Tetrahymena thermophila SB210]	9e-70	PF00675.15,PF05193.16	NA	K01408
CUFF.27460.1	2539	AAATAA	2742	0.31	Similar to Insulin-degrading enzyme; acc. no. Q24K02 [Pyronema omphalodes CBS 100304]	8e-78	PF05193.16	NA	K01408
CUFF.27686.1	1400	AAATAA	2097	0.3	Insulysin, Insulin-degrading enzyme [Oxytricha trifallax]	e-108	PF05193.16	NA	K01408
CUFF.4701.1	1540	AAATAA	1996	0.33	glutaminase [Francisella sp. TX077308]	2e-86	PF04960.10,PF12796.2	GO:0004359, GO:0006541	K01425
CUFF.12758.1	315	AAATAA	1114	0.32	Penicillin amidase family protein [Oxytricha trifallax]	1e-35	PF01804.13	GO:0016787, GO:0017000	K01434
CUFF.11403.1	827	AAATAA	1172	0.35	bifunctional protein [Stylonychia lemnae]	2e-61	PF00763.18,PF02882.14	GO:0003824, GO:0004488, GO:0009396, GO:0055114	K01491
CUFF.11403.1	508	AAATAA	1172	0.35	bifunctional protein [Stylonychia lemnae]	2e-61	PF00763.18,PF02882.14	GO:0003824, GO:0004488, GO:0009396, GO:0055114	K01491
CUFF.28134.1	154	AAATAA	587	0.35	GK24597 [Drosophila willistoni]	1e-47	PF01725.11	GO:0016787	K01519
CUFF.26908.1	263	AAATAA	550	0.42	hypothetical protein [Paramecium tetraurelia strain d4-2]	6e-38	PF00692.14	GO:0016787, GO:0046080	K01520
CUFF.17472.1	1818	AAATAA	3410	0.32	phospholipid-translocating p-type flippase family protein [Stylonychia lemnae]	0	PF00122.15,PF00702.21	GO:0000166, GO:0046872	K01530
CUFF.17473.1	1593	AAATAA	3265	0.31	phospholipid-translocating p-type flippase family protein [Stylonychia lemnae]	0	PF00122.15,PF00702.21	GO:0000166, GO:0046872	K01530
CUFF.2035.1	1327	AAATAA	3224	0.32	cation transport atpase [Stylonychia lemnae]	0	PF00122.15,PF00702.21	GO:0000166, GO:0046872	K01530
CUFF.10256.1	1814	AAATAA	4849	0.29	calcium transporting [Stylonychia lemnae]	e-106	PF12710.2	NA	K01530
CUFF.10256.1	715	AAATAG	4849	0.29	calcium transporting [Stylonychia lemnae]	e-106	PF12710.2	NA	K01530
CUFF.10257.1	3036	AAATAA	4991	0.29	calcium transporting [Stylonychia lemnae]	e-106	PF12710.2	NA	K01530
CUFF.10257.1	4135	AAATAG	4991	0.29	calcium transporting [Stylonychia lemnae]	e-106	PF12710.2	NA	K01530
CUFF.26159.1	694	AAATAA	3364	0.36	Cation transport ATPase [Oxytricha trifallax]	0	PF00122.15,PF00689.16,PF00690.21,PF00702.21	GO:0000166, GO:0046872	K01537
CUFF.17354.1	514	AAATAA	1211	0.35	calcium-translocating p-type pmca-type family protein [Stylonychia lemnae]	e-123	PF00689.16,PF00702.21	NA	K01537
CUFF.8991.1	278	AAATAA	1015	0.33	arsenical pump-driving atpase [Stylonychia lemnae]	e-100	PF02374.10	NA	K01551
CUFF.8445.1	1004	AAATAA	1417	0.3	phosphatidylserine decarboxylase [Stylonychia lemnae]	1e-67	PF02666.10	GO:0004609, GO:0008654	K01613
CUFF.8445.1	589	AAATAG	1417	0.3	phosphatidylserine decarboxylase [Stylonychia lemnae]	1e-67	PF02666.10	GO:0004609, GO:0008654	K01613
CUFF.9347.1	495	AAATAA	1068	0.32	fructose-bisphosphate aldolase, class I [Galdieria sulphuraria]	2e-87	PF00274.14	GO:0004332, GO:0006096	K01623
CUFF.16923.1	818	AAATAA	1004	0.32	porphobilinogen deaminase [Tetrahymena thermophila SB210]	1e-68	PF01379.15,PF03900.10	GO:0004418, GO:0033014	K01749
CUFF.17.1	867	AAATAA	6570	0.31	Adenylate and Guanylate cyclase catalytic domain containing protein [Oxytricha trifallax]	e-167	PF00211.15	GO:0009190, GO:0016849, GO:0035556	K01769
CUFF.24593.1	732	AAATAA	1193	0.31	Tryptophan--tRNA ligase, cytoplasmic [Oxytricha trifallax]	e-120	PF00579.20	GO:0000166, GO:0004812, GO:0005524, GO:0006418	K01867
CUFF.4159.1	1922	AAATAA	2304	0.3	Isoleucine--tRNA ligase [Oxytricha trifallax]	9e-72	PF00133.17	GO:0000166, GO:0004812, GO:0005524, GO:0006418	K01870
CUFF.4159.1	1405	AAATAA	2304	0.3	Isoleucine--tRNA ligase [Oxytricha trifallax]	9e-72	PF00133.17	GO:0000166, GO:0004812, GO:0005524, GO:0006418	K01870
CUFF.18072.1	644	AAATAA	785	0.32	Valyl-tRNA synthetase [Oxytricha trifallax]	6e-81	PF00133.17	GO:0000166, GO:0004812, GO:0005524, GO:0006418	K01873
CUFF.6547.1	381	AAATAA	1748	0.31	Glutamyl-tRNA synthetase, putative [Oxytricha trifallax]	e-132	PF00749.16	GO:0005524, GO:0016876, GO:0043039	K01885
CUFF.6547.1	1228	AAATAA	1748	0.31	Glutamyl-tRNA synthetase, putative [Oxytricha trifallax]	e-132	PF00749.16	GO:0005524, GO:0016876, GO:0043039	K01885
CUFF.21916.1	565	AAATAA	1694	0.35	asparaginyl-tRNA synthetase, putative [Eimeria necatrix]	e-150	PF00152.15	GO:0000166, GO:0004812, GO:0005524, GO:0006418	K01893
CUFF.6691.1	397	AAATAA	2034	0.33	long-chain-fatty-acid--ligase 5 [Stylonychia lemnae]	e-144	PF00501.23	GO:0003824, GO:0008152	K01897
CUFF.7816.1	983	AAATAA	1458	0.32	PREDICTED: glutathione synthetase, chloroplastic-like [Glycine max]	1e-53	PF03199.10,PF03917.12	GO:0004363, GO:0005524, GO:0006750	K01920
CUFF.18737.1	849	AAATAA	1846	0.29	abc transporter [Stylonychia lemnae]	2e-73	PF00005.22	GO:0005524, GO:0016887	K02003
CUFF.18737.2	852	AAATAA	1849	0.29	abc transporter [Stylonychia lemnae]	1e-73	PF00005.22	GO:0005524, GO:0016887	K02003
CUFF.13399.1	2072	AAATAA	2668	0.3	v-type atpase 116kda subunit family protein [Stylonychia lemnae]	e-149	PF01496.14	GO:0015078, GO:0015991, GO:0033179	K02154
CUFF.13399.1	121	AAATAA	2668	0.3	v-type atpase 116kda subunit family protein [Stylonychia lemnae]	e-149	PF01496.14	GO:0015078, GO:0015991, GO:0033179	K02154
CUFF.24335.1	1772	AAATAA	2620	0.3	hypothetical protein OXYTRI_15411 [Oxytricha trifallax]	e-152	PF01496.14	GO:0015078, GO:0015991, GO:0033179	K02154
CUFF.24335.1	2157	AAATAA	2620	0.3	hypothetical protein OXYTRI_15411 [Oxytricha trifallax]	e-152	PF01496.14	GO:0015078, GO:0015991, GO:0033179	K02154
CUFF.16535.1	472	AAATAA	978	0.31	hypothetical protein EUGRSUZ_K02247 [Eucalyptus grandis]	3e-60	PF00069.20	GO:0004672, GO:0005524, GO:0006468	K02202
CUFF.25047.1	1361	AAATAA	1871	0.36	putative ATPase involved in replication control, Cdc46/Mcm family [Oxytricha trifallax]	0	PF00493.18	GO:0003677, GO:0005524, GO:0006260	K02209
CUFF.15585.1	728	AAATAA	1184	0.32	hypothetical protein OXYTRI_04092 [Oxytricha trifallax]	2e-76	PF00069.20	GO:0004672, GO:0005524, GO:0006468	K02214
CUFF.13230.1	343	AAATAA	1870	0.29	casein kinase [Stylonychia lemnae]	3e-81	PF00069.20	GO:0004672, GO:0005524, GO:0006468	K02218
CUFF.13230.1	728	AAATAA	1870	0.29	casein kinase [Stylonychia lemnae]	3e-81	PF00069.20	GO:0004672, GO:0005524, GO:0006468	K02218
CUFF.21337.1	717	AAATAA	1873	0.31	casein kinase [Stylonychia lemnae]	3e-96	PF00069.20	GO:0004672, GO:0005524, GO:0006468	K02218
CUFF.21597.1	768	AAATAA	1424	0.3	Serine/threonine protein kinase [Oxytricha trifallax]	8e-83	PF00069.20	GO:0004672, GO:0005524, GO:0006468	K02218
CUFF.21597.1	329	AAATAA	1424	0.3	Serine/threonine protein kinase [Oxytricha trifallax]	8e-83	PF00069.20	GO:0004672, GO:0005524, GO:0006468	K02218
CUFF.21597.2	768	AAATAA	1533	0.29	Serine/threonine protein kinase [Oxytricha trifallax]	9e-83	PF00069.20	GO:0004672, GO:0005524, GO:0006468	K02218
CUFF.21597.2	329	AAATAA	1533	0.29	Serine/threonine protein kinase [Oxytricha trifallax]	9e-83	PF00069.20	GO:0004672, GO:0005524, GO:0006468	K02218
CUFF.9759.1	307	AAATAA	1008	0.34	casein kinase [Stylonychia lemnae]	2e-82	PF00069.20	GO:0004672, GO:0005524, GO:0006468	K02218
CUFF.18462.1	790	AAATAA	1089	0.31	cytochrome c oxidase assembly protein [Stylonychia lemnae]	5e-54	PF04442.9	GO:0005507	K02258
CUFF.12242.1	1548	AAATAG	3199	0.32	dna polymerase delta catalytic subunit-like [Stylonychia lemnae]	0	PF00136.16,PF03104.14,PF14260.1	GO:0000166, GO:0003677, GO:0003887, GO:0006260	K02327
CUFF.18029.1	919	AAATAA	1978	0.32	mitochondrial DNA polymerase [Oxytricha trifallax]	0	PF00476.15	GO:0003677, GO:0003887, GO:0006260	K02335
CUFF.18029.1	1484	AAATAA	1978	0.32	mitochondrial DNA polymerase [Oxytricha trifallax]	0	PF00476.15	GO:0003677, GO:0003887, GO:0006260	K02335
CUFF.4259.1	1153	AAATAA	1827	0.29	hypothetical protein M569_11260, partial [Genlisea aurea]	3e-41	PF00270.24	GO:0003676, GO:0005524	K02349
CUFF.1370.1	2301	AAATAA	4239	0.29	DNA polymerase [Oxytricha trifallax]	e-142	PF00136.16,PF03104.14,PF14260.1	GO:0000166, GO:0003677, GO:0003887, GO:0006260	K02350
CUFF.1370.1	3484	AAATAA	4239	0.29	DNA polymerase [Oxytricha trifallax]	e-142	PF00136.16,PF03104.14,PF14260.1	GO:0000166, GO:0003677, GO:0003887, GO:0006260	K02350
CUFF.11306.1	1160	AAATAA	2483	0.31	translation elongation factor g [Stylonychia lemnae]	0	PF00009.22,PF03144.20,PF03764.13,PF14492.1	GO:0003924, GO:0005525	K02355
CUFF.13648.1	395	AAATAA	1856	0.32	hypothetical protein IMG5_006590 [Ichthyophthirius multifiliis]	8e-66	PF01425.16	GO:0016884	K02433
CUFF.19641.1	316	AAATAA	2146	0.28	Multi-sensor hybrid histidine kinase [Oxytricha trifallax]	1e-34	PF00512.20,PF02518.21	GO:0000155, GO:0005524, GO:0007165, GO:0016020	K02486
CUFF.4606.1	1565	AAATAA	2366	0.34	hypothetical protein OXYTRI_02486 [Oxytricha trifallax]	2e-63	PF13401.1	NA	K02603
CUFF.4606.1	1342	AAATAA	2366	0.34	hypothetical protein OXYTRI_02486 [Oxytricha trifallax]	2e-63	PF13401.1	NA	K02603
CUFF.27663.1	689	AAATAA	1477	0.31	protein kinase domain containing protein [Stylonychia lemnae]	e-130	PF00069.20,PF13499.1	GO:0004672, GO:0005509, GO:0005524, GO:0006468	K02831
CUFF.25584.1	1384	AAATAA	2412	0.31	Asparagine rich protein, putative [Oxytricha trifallax]	e-160	PF00069.20,PF00169.24,PF13405.1	GO:0004672, GO:0005509, GO:0005524, GO:0006468	K02831
CUFF.28729.1	519	AAATAA	1560	0.29	protein kinase domain containing protein [Stylonychia lemnae]	1e-73	PF00069.20	GO:0004672, GO:0005524, GO:0006468	K02831
CUFF.28730.1	1042	AAATAA	1578	0.29	protein kinase domain containing protein [Stylonychia lemnae]	1e-73	PF00069.20	GO:0004672, GO:0005524, GO:0006468	K02831
CUFF.29472.1	673	AAATAA	952	0.35	hypothetical protein SELMODRAFT_403773 [Selaginella moellendorffii]	e-102	PF01398.16,PF13012.1	GO:0005515	K03030
CUFF.15230.1	911	AAATAA	1283	0.32	glycogen synthase kinase-3 beta [Stylonychia lemnae]	2e-96	PF00069.20	GO:0004672, GO:0005524, GO:0006468	K03083
CUFF.14881.1	839	AAATAA	1858	0.3	Endonuclease/Exonuclease/phosphatase family protein [Oxytricha trifallax]	1e-58	PF03372.18	NA	K03084
CUFF.14881.1	1473	AAATAG	1858	0.3	Endonuclease/Exonuclease/phosphatase family protein [Oxytricha trifallax]	1e-58	PF03372.18	NA	K03084
CUFF.25899.1	370	AAATAA	1064	0.32	Protein kinase domain containing protein [Tetrahymena thermophila]	e-108	PF00069.20	GO:0004672, GO:0005524, GO:0006468	K03097
CUFF.25992.1	879	AAATAA	1097	0.32	casein kinase ii subunit alpha [Stylonychia lemnae]	e-143	PF00069.20	GO:0004672, GO:0005524, GO:0006468	K03097
CUFF.3446.1	281	AAATAA	770	0.35	Casein kinase 2, beta subunit 1-1 [Oxytricha trifallax]	3e-51	PF01214.13	GO:0005956, GO:0019887	K03115
CUFF.3446.1	378	AAATAA	770	0.35	Casein kinase 2, beta subunit 1-1 [Oxytricha trifallax]	3e-51	PF01214.13	GO:0005956, GO:0019887	K03115
CUFF.9785.1	220	AAATAA	684	0.31	TATA binding protein associated factor 9 [Sander vitreus]	1e-09	PF02291.10	GO:0006352	K03133
CUFF.7643.1	999	AAATAG	1679	0.29	TFIIH basal transcription factor complex subunit 2 [Lodderomyces elongisporus NRRL YB-4239]	2e-37	PF03849.9	GO:0000439, GO:0004003, GO:0005634, GO:0006289	K03144
CUFF.9333.1	912	AAATAA	1086	0.33	transcription elongation factor TFIIS [Moneuplotes crassus]	2e-40	PF08711.6	GO:0003677, GO:0005634, GO:0006351	K03145
CUFF.25193.1	1393	AAATAA	1896	0.32	Eukaryotic DNA topoisomerase I, catalytic core family protein [Oxytricha trifallax]	e-153	PF01028.15,PF02919.10,PF14370.1	GO:0003677, GO:0003917, GO:0003918, GO:0005694, GO:0006265	K03163
CUFF.5542.1	308	AAATAA	2495	0.35	DNA topoisomerase [Oxytricha trifallax]	e-178	PF01131.15,PF01396.14,PF01751.17	GO:0003677, GO:0003916, GO:0005694, GO:0006265	K03165
CUFF.5542.1	1971	AAATAA	2495	0.35	DNA topoisomerase [Oxytricha trifallax]	e-178	PF01131.15,PF01396.14,PF01751.17	GO:0003677, GO:0003916, GO:0005694, GO:0006265	K03165
CUFF.24540.1	813	AAATAA	2881	0.33	DNA topoisomerase [Oxytricha trifallax]	e-160	PF01131.15,PF01751.17	GO:0003677, GO:0003916, GO:0006265	K03165
CUFF.4058.1	1247	AAATAA	3881	0.31	tetratricopeptide repeat-containing protein [Stylonychia lemnae]	0	PF12807.2,PF13236.1	NA	K03255
CUFF.4058.1	1929	AAATAG	3881	0.31	tetratricopeptide repeat-containing protein [Stylonychia lemnae]	0	PF12807.2,PF13236.1	NA	K03255
CUFF.1011.1	482	AAATAA	1128	0.32	eukaryotic initiation factor isoform c [Stylonychia lemnae]	9e-62	PF01652.13	GO:0003723, GO:0003743, GO:0005737, GO:0006413	K03259
CUFF.19846.1	1187	AAATAA	1771	0.29	Hsp70 [Sterkiella nova]	e-168	PF00012.15	NA	K03283
CUFF.25657.1	1012	AAATAA	1503	0.31	na+-driven multidrug efflux pump [Stylonychia lemnae]	4e-36	PF01554.13	GO:0006855, GO:0015238, GO:0015297, GO:0016020, GO:0055085	K03327
CUFF.28863.1	400	AAATAA	2301	0.27	CULlin protein 1 [Phaeodactylum tricornutum CCAP 1055/1]	e-112	PF00888.17,PF10557.4	GO:0006511, GO:0031461, GO:0031625	K03347
CUFF.14317.1	167	AAATAA	1364	0.3	Acetyl coenzyme A transporter [Oxytricha trifallax]	2e-53	PF13000.2	GO:0008521, GO:0016021	K03372
CUFF.1809.1	1106	AAATAA	1373	0.3	Acetyl coenzyme A transporter [Oxytricha trifallax]	9e-36	PF13000.2	GO:0008521, GO:0016021	K03372
CUFF.14692.1	526	AAATAA	1566	0.33	sugar phosphate exchanger 3 [Stylonychia lemnae]	4e-71	PF07690.11	GO:0016021, GO:0055085	K03447
CUFF.24215.1	518	AAATAA	1657	0.34	sugar phosphate exchanger 3 [Stylonychia lemnae]	1e-75	PF07690.11	GO:0016021, GO:0055085	K03447
CUFF.19312.1	494	AAATAG	1215	0.29	Poly(A) RNA polymerase putative [Oxytricha trifallax]	5e-61	PF01909.18,PF03828.14	GO:0016779	K03514
CUFF.9779.1	561	AAATAA	950	0.29	rnase p subunit p30 family protein [Stylonychia lemnae]	6e-23	PF01876.11	GO:0004540, GO:0008033	K03539
CUFF.14990.1	1077	AAATAA	2023	0.29	MutS domain III family protein [Oxytricha trifallax]	6e-75	PF05192.13	GO:0005524, GO:0006298, GO:0030983	K03555
CUFF.14990.1	1243	AAATAA	2023	0.29	MutS domain III family protein [Oxytricha trifallax]	6e-75	PF05192.13	GO:0005524, GO:0006298, GO:0030983	K03555
CUFF.18990.1	1523	AAATAA	1796	0.32	Membrane GTPase LepA [Oxytricha trifallax]	e-179	PF00009.22,PF00679.19,PF06421.7	GO:0003924, GO:0005525	K03596
CUFF.6538.1	869	AAATAA	1651	0.31	Small GTP-binding protein domain containing protein [Oxytricha trifallax]	3e-99	PF01926.18	GO:0005525	K03665
CUFF.6538.1	355	AAATAG	1651	0.31	Small GTP-binding protein domain containing protein [Oxytricha trifallax]	3e-99	PF01926.18	GO:0005525	K03665
CUFF.8294.1	1153	AAATAA	1438	0.34	Chaperone protein DnaJ [Oxytricha trifallax]	e-132	PF00226.26,PF00684.14,PF01556.13	GO:0031072, GO:0051082	K03686
CUFF.7783.1	755	AAATAA	1485	0.32	Chaperone protein DnaJ [Oxytricha trifallax]	2e-66	PF00226.26,PF01556.13	NA	K03686
CUFF.15473.1	121	AAATAA	1542	0.31	Peptidyl-prolyl cis-trans isomerase, putative [Oxytricha trifallax]	e-139	PF00160.16,PF00254.23,PF13414.1	GO:0003755, GO:0006457	K03768
CUFF.15473.1	776	AAATAA	1542	0.31	Peptidyl-prolyl cis-trans isomerase, putative [Oxytricha trifallax]	e-139	PF00160.16,PF00254.23,PF13414.1	GO:0003755, GO:0006457	K03768
CUFF.26429.1	602	AAATAA	1977	0.32	atp-dependent metalloprotease family protein [Stylonychia lemnae]	0	PF00004.24,PF01434.13	GO:0004222, GO:0005524, GO:0006508	K03798
CUFF.26429.1	1788	AAATAA	1977	0.32	atp-dependent metalloprotease family protein [Stylonychia lemnae]	0	PF00004.24,PF01434.13	GO:0004222, GO:0005524, GO:0006508	K03798
CUFF.27605.1	603	AAATAA	2001	0.34	atp-dependent metalloprotease family protein [Stylonychia lemnae]	0	PF00004.24,PF01434.13	GO:0004222, GO:0005524, GO:0006508	K03798
CUFF.27605.1	554	AAATAA	2001	0.34	atp-dependent metalloprotease family protein [Stylonychia lemnae]	0	PF00004.24,PF01434.13	GO:0004222, GO:0005524, GO:0006508	K03798
CUFF.14619.1	529	AAATAA	863	0.32	lipoate-protein ligase a [Stylonychia lemnae]	9e-80	PF03099.14	GO:0003824, GO:0006464	K03800
CUFF.6394.1	1634	AAATAA	2283	0.3	cullin c [Stylonychia lemnae]	e-127	PF00888.17,PF10557.4	GO:0006511, GO:0031461, GO:0031625	K03869
CUFF.6394.1	196	AAATAA	2283	0.3	cullin c [Stylonychia lemnae]	e-127	PF00888.17,PF10557.4	GO:0006511, GO:0031461, GO:0031625	K03869
CUFF.2505.1	1063	AAATAA	2045	0.31	GTP-binding protein enga [Oxytricha trifallax]	e-175	PF01926.18,PF14714.1	GO:0005525	K03977
CUFF.9388.1	427	AAATAA	842	0.32	GTP-binding protein engB [Caldithrix abyssi]	2e-21	PF01926.18	GO:0005525	K03978
CUFF.27843.1	459	AAATAA	1728	0.32	60 kDa chaperonin [Oxytricha trifallax]	e-103	PF00118.19	GO:0005524, GO:0044267	K04077
CUFF.27843.1	1153	AAATAA	1728	0.32	60 kDa chaperonin [Oxytricha trifallax]	e-103	PF00118.19	GO:0005524, GO:0044267	K04077
CUFF.25306.1	407	AAATAA	1025	0.37	hypothetical protein [Paramecium tetraurelia strain d4-2]	e-113	PF00069.20	GO:0004672, GO:0005524, GO:0006468	K04345
CUFF.25689.1	732	AAATAA	1076	0.33	cAMP-dependent protein kinase catalytic subunit, putative [Oxytricha trifallax]	e-108	PF00069.20	GO:0004672, GO:0005524, GO:0006468	K04345
CUFF.7193.1	819	AAATAA	1540	0.39	UNKNOWN [Stylonychia lemnae]	e-172	PF00149.23	GO:0016787	K04348
CUFF.7718.1	533	AAATAA	1463	0.34	Protein kinase domain containing protein [Oxytricha trifallax]	e-100	PF00069.20	GO:0004672, GO:0005524, GO:0006468	K04368
CUFF.7718.1	927	AAATAA	1463	0.34	Protein kinase domain containing protein [Oxytricha trifallax]	e-100	PF00069.20	GO:0004672, GO:0005524, GO:0006468	K04368
CUFF.13120.1	420	AAATAA	1459	0.29	CMGC/MAPK protein kinase [Saprolegnia diclina VS20]	4e-65	PF00069.20	GO:0004672, GO:0005524, GO:0006468	K04371
CUFF.13120.1	1054	AAATAA	1459	0.29	CMGC/MAPK protein kinase [Saprolegnia diclina VS20]	4e-65	PF00069.20	GO:0004672, GO:0005524, GO:0006468	K04371
CUFF.24415.1	453	AAATAA	1383	0.31	Protein kinase 2 [Oxytricha trifallax]	7e-98	PF00069.20	GO:0004672, GO:0005524, GO:0006468	K04373
CUFF.24415.1	514	AAATAA	1383	0.31	Protein kinase 2 [Oxytricha trifallax]	7e-98	PF00069.20	GO:0004672, GO:0005524, GO:0006468	K04373
CUFF.23378.1	427	AAATAA	951	0.36	serine/threonine-protein phosphatase PP2A catalytic subunit [Coniosporium apollinis CBS 100218]	5e-88	PF00149.23	GO:0016787	K04382
CUFF.25088.1	134	AAATAA	2080	0.31	Protein kinase domain containing protein [Oxytricha trifallax]	6e-91	PF00069.20	GO:0004672, GO:0005524, GO:0006468	K04412
CUFF.27410.1	173	AAATAA	3375	0.29	Protein kinase domain containing protein [Oxytricha trifallax]	e-142	PF00069.20,PF06017.8	GO:0003774, GO:0004672, GO:0005524, GO:0006468, GO:0016459	K04456
CUFF.27410.2	173	AAATAA	3346	0.29	Protein kinase domain containing protein [Oxytricha trifallax]	e-142	PF00069.20,PF06017.8	GO:0003774, GO:0004672, GO:0005524, GO:0006468, GO:0016459	K04456
CUFF.21287.1	238	AAATAA	1034	0.35	Protein kinase 2 [Oxytricha trifallax]	e-106	PF00069.20	GO:0004672, GO:0005524, GO:0006468	K04456
CUFF.440.1	193	AAATAA	1140	0.33	hypothetical protein [Paramecium tetraurelia strain d4-2]	e-103	PF00069.20	GO:0004672, GO:0005524, GO:0006468	K04456
CUFF.4957.1	2433	AAATAA	3222	0.34	Dual specificity phosphatase, catalytic domain containing protein [Oxytricha trifallax]	e-113	PF00782.15	GO:0006470, GO:0008138	K04459
CUFF.5059.1	538	AAATAA	1685	0.3	dual specificity catalytic domain containing protein [Stylonychia lemnae]	9e-68	PF00782.15	GO:0006470, GO:0008138	K04459
CUFF.9264.1	595	AAATAA	1014	0.36	hypothetical protein OXYTRI_06896 [Oxytricha trifallax]	e-101	PF08423.6,PF14520.1	NA	K04482
CUFF.25544.1	293	AAATAA	1821	0.36	hypothetical protein PHAVU_002G014600g [Phaseolus vulgaris]	4e-50	PF00400.27	GO:0005515	K04508
CUFF.25544.1	1179	AAATAA	1821	0.36	hypothetical protein PHAVU_002G014600g [Phaseolus vulgaris]	4e-50	PF00400.27	GO:0005515	K04508
CUFF.28074.1	386	AAATAA	945	0.34	Serine/threonine protein kinase [Oxytricha trifallax]	e-110	PF00069.20	GO:0004672, GO:0005524, GO:0006468	K04563
CUFF.27666.1	643	AAATAA	1195	0.34	Protein kinase domain containing protein [Oxytricha trifallax]	2e-92	PF00069.20,PF00433.19	GO:0004672, GO:0004674, GO:0005524, GO:0006468	K04688
CUFF.27666.1	432	AAATAA	1195	0.34	Protein kinase domain containing protein [Oxytricha trifallax]	2e-92	PF00069.20,PF00433.19	GO:0004672, GO:0004674, GO:0005524, GO:0006468	K04688
CUFF.29221.1	565	AAATAA	1128	0.32	Protein kinase 2 [Oxytricha trifallax]	3e-90	PF00069.20,PF00433.19	GO:0004672, GO:0004674, GO:0005524, GO:0006468	K04688
CUFF.29221.1	776	AAATAA	1128	0.32	Protein kinase 2 [Oxytricha trifallax]	3e-90	PF00069.20,PF00433.19	GO:0004672, GO:0004674, GO:0005524, GO:0006468	K04688
CUFF.24924.1	407	AAATAA	1359	0.35	RPS6 protein kinase [Oxytricha trifallax]	e-119	PF00069.20	GO:0004672, GO:0005524, GO:0006468	K04688
CUFF.740.1	892	AAATAA	1060	0.33	Protein kinase 2 [Oxytricha trifallax]	3e-95	PF00069.20	GO:0004672, GO:0005524, GO:0006468	K04688
CUFF.24858.1	1010	AAATAA	1543	0.3	sphingosine kinase, putative [Perkinsus marinus ATCC 50983]	1e-18	PF00781.19	GO:0004143, GO:0007205	K04718
CUFF.7793.1	549	AAATAA	1488	0.33	Branchpoint-bridging protein [Auxenochlorella protothecoides]	3e-19	PF00781.19	GO:0004143, GO:0007205	K04718
CUFF.28794.1	856	AAATAA	1253	0.34	cAMP-dependent protein kinase regulatory subunit [Euplotes octocarinatus]	0	PF00027.24	NA	K04739
CUFF.8783.1	371	AAATAA	1305	0.37	Cyclic nucleotide-binding domain containing protein [Oxytricha trifallax]	e-112	PF00027.24	NA	K04739
CUFF.18071.1	2835	AAATAA	5985	0.31	Voltage-gated Ion Channel (VIC) Superfamily [Oxytricha trifallax]	e-117	PF00520.26	GO:0005216, GO:0006811, GO:0016020, GO:0055085	K04842
CUFF.2560.1	2214	AAATAA	6266	0.3	Voltage-gated Ion Channel (VIC) Superfamily [Oxytricha trifallax]	e-109	PF00520.26	GO:0005216, GO:0006811, GO:0016020, GO:0055085	K04843
CUFF.2560.1	5014	AAATAA	6266	0.3	Voltage-gated Ion Channel (VIC) Superfamily [Oxytricha trifallax]	e-109	PF00520.26	GO:0005216, GO:0006811, GO:0016020, GO:0055085	K04843
CUFF.9906.1	2276	AAATAA	3156	0.3	Voltage-gated Ion Channel (VIC) Superfamily [Oxytricha trifallax]	e-105	PF00520.26	GO:0005216, GO:0006811, GO:0016020, GO:0055085	K04843
CUFF.17517.1	1452	AAATAA	3937	0.28	Tetrameric potassium-selective cyclic nucleotide gated channel [Oxytricha trifallax]	e-117	PF00027.24	NA	K04910
CUFF.10131.1	1025	AAATAA	3286	0.29	Cation channel family protein [Oxytricha trifallax]	0	PF03493.13,PF07885.11	GO:0006813, GO:0015269, GO:0016020	K04936
CUFF.10132.1	801	AAATAA	3062	0.3	Cation channel family protein [Oxytricha trifallax]	0	PF03493.13,PF07885.11	GO:0006813, GO:0015269, GO:0016020	K04936
CUFF.28033.1	554	AAATAG	889	0.3	Small-conductance calcium-activated potassium channel protein [Oxytricha trifallax]	3e-21	PF07885.11	NA	K04944
CUFF.12163.1	2114	AAATAA	2560	0.29	hypothetical protein OXYTRI_04271 [Oxytricha trifallax]	e-129	PF00027.24,PF00098.18,PF00520.26	GO:0003676, GO:0005216, GO:0006811, GO:0008270, GO:0016020, GO:0055085	K04954
CUFF.26214.1	2401	AAATAA	8136	0.3	cation channel family protein [Stylonychia lemnae]	0	PF01365.16,PF08454.6	GO:0005262, GO:0016020, GO:0070588	K04958
CUFF.18846.1	640	AAATAG	2408	0.31	Voltage-gated chloride channel protein [Oxytricha trifallax]	e-110	PF00571.23,PF00654.15	GO:0005247, GO:0006821, GO:0016020, GO:0030554, GO:0055085	K05011
CUFF.17862.1	617	AAATAG	2405	0.31	Voltage-gated chloride channel protein [Oxytricha trifallax]	1e-96	PF00654.15	GO:0005247, GO:0006821, GO:0016020, GO:0055085	K05011
CUFF.4558.1	2107	AAATAA	2612	0.33	Voltage-gated chloride channel protein [Oxytricha trifallax]	e-101	PF00654.15	GO:0005247, GO:0006821, GO:0016020, GO:0055085	K05011
CUFF.4558.1	783	AAATAA	2612	0.33	Voltage-gated chloride channel protein [Oxytricha trifallax]	e-101	PF00654.15	GO:0005247, GO:0006821, GO:0016020, GO:0055085	K05011
CUFF.891.1	798	AAATAG	1673	0.31	Sodium:neurotransmitter symporter family protein [Tetrahymena thermophila]	4e-47	PF00209.13	GO:0005328, GO:0006836, GO:0016021	K05037
CUFF.10313.1	2530	AAATAA	4546	0.31	coatomer alpha [Stylonychia lemnae]	0	PF00400.27,PF04053.9,PF06957.6	GO:0005198, GO:0005515, GO:0006886, GO:0016192, GO:0030117, GO:0030126	K05236
CUFF.10313.2	2530	AAATAA	4569	0.3	coatomer alpha [Stylonychia lemnae]	0	PF00400.27,PF04053.9,PF06957.6	GO:0005198, GO:0005515, GO:0006886, GO:0016192, GO:0030117, GO:0030126	K05236
CUFF.10314.1	2354	AAATAA	4883	0.29	coatomer alpha [Stylonychia lemnae]	0	PF00400.27,PF04053.9,PF06957.6	GO:0005198, GO:0005515, GO:0006886, GO:0016192, GO:0030117, GO:0030126	K05236
CUFF.21055.1	2537	AAATAA	8018	0.32	cation channel family protein [Stylonychia lemnae]	0	PF00520.26	GO:0005216, GO:0006811, GO:0016020, GO:0055085	K05315
CUFF.11776.1	1554	AAATAA	2632	0.3	hypothetical protein OXYTRI_06090 [Oxytricha trifallax]	1e-83	PF00027.24,PF00520.26	GO:0005216, GO:0006811, GO:0016020, GO:0055085	K05322
CUFF.11776.1	1912	AAATAA	2632	0.3	hypothetical protein OXYTRI_06090 [Oxytricha trifallax]	1e-83	PF00027.24,PF00520.26	GO:0005216, GO:0006811, GO:0016020, GO:0055085	K05322
CUFF.12222.1	2085	AAATAA	3537	0.29	hypothetical protein OXYTRI_06090 [Oxytricha trifallax]	e-118	PF00027.24,PF00520.26,PF08412.5	GO:0005216, GO:0006811, GO:0016020, GO:0055085	K05322
CUFF.28434.1	982	AAATAA	1638	0.32	small-conductance calcium-activated potassium channel protein [Stylonychia lemnae]	3e-77	PF07885.11	NA	K05325
CUFF.17903.1	233	AAATAA	2444	0.29	cyclic nucleotide-binding protein [Stylonychia lemnae]	e-109	PF00027.24	NA	K05326
CUFF.17903.1	1411	AAATAA	2444	0.29	cyclic nucleotide-binding protein [Stylonychia lemnae]	e-109	PF00027.24	NA	K05326
CUFF.10501.1	511	AAATAA	730	0.33	ubiquitin carboxyl-terminal hydrolase isozyme l3 [Stylonychia lemnae]	2e-42	PF01088.16	GO:0004843, GO:0005622, GO:0006511	K05609
CUFF.17975.1	2529	AAATAA	2890	0.31	Putative ABC transporter [Oxytricha trifallax]	e-110	PF00005.22,PF00664.18	GO:0005524, GO:0006810, GO:0016021, GO:0016887, GO:0042626, GO:0055085	K05658
CUFF.17975.1	1142	AAATAA	2890	0.31	Putative ABC transporter [Oxytricha trifallax]	e-110	PF00005.22,PF00664.18	GO:0005524, GO:0006810, GO:0016021, GO:0016887, GO:0042626, GO:0055085	K05658
CUFF.13688.1	669	AAATAG	2597	0.32	PREDICTED: multidrug resistance-associated protein 4 isoform 1 [Ceratotherium simum simum]	e-152	PF00005.22,PF00664.18	GO:0005524, GO:0006810, GO:0016021, GO:0016887, GO:0042626, GO:0055085	K05665
CUFF.25365.1	800	AAATAA	1156	0.35	actin [Stylonychia lemnae]	e-108	PF00022.14	NA	K05692
CUFF.21451.1	492	AAATAA	1505	0.29	UNKNOWN [Stylonychia lemnae]	8e-26	PF13238.1	NA	K05715
CUFF.28459.1	1117	AAATAA	1520	0.28	UNKNOWN [Stylonychia lemnae]	1e-25	PF13238.1	NA	K05715
CUFF.5191.1	1706	AAATAA	2280	0.32	hypothetical protein OXYTRI_15002 [Oxytricha trifallax]	2e-33	PF02181.18	NA	K05745
CUFF.5191.1	1201	AAATAA	2280	0.32	hypothetical protein OXYTRI_15002 [Oxytricha trifallax]	2e-33	PF02181.18	NA	K05745
CUFF.5192.1	575	AAATAA	2201	0.32	hypothetical protein OXYTRI_15002 [Oxytricha trifallax]	2e-33	PF02181.18	NA	K05745
CUFF.5192.1	1080	AAATAA	2201	0.32	hypothetical protein OXYTRI_15002 [Oxytricha trifallax]	2e-33	PF02181.18	NA	K05745
CUFF.26432.1	695	AAATAA	1129	0.32	hypothetical protein OXYTRI_01330 [Oxytricha trifallax]	8e-65	PF00400.27	GO:0005515	K05757
CUFF.8992.1	552	AAATAA	1083	0.31	Peptidase putative [Oxytricha trifallax]	3e-45	PF04045.9	GO:0005856, GO:0030833	K05758
CUFF.12340.1	353	AAATAA	1250	0.29	protein-tyrosine phosphatase [Stylonychia lemnae]	3e-33	PF00782.15	GO:0006470, GO:0008138	K05766
CUFF.22603.1	323	AAATAA	469	0.35	leucine rich repeat and phosphatase domain containing protein [Stylonychia lemnae]	2e-26	PF00782.15	GO:0006470, GO:0008138	K05766
CUFF.24790.1	378	AAATAA	1489	0.31	UNKNOWN [Stylonychia lemnae]	1e-24	PF00782.15	GO:0006470, GO:0008138	K05766
CUFF.24790.1	152	AAATAA	1489	0.31	UNKNOWN [Stylonychia lemnae]	1e-24	PF00782.15	GO:0006470, GO:0008138	K05766
CUFF.27945.1	1170	AAATAA	1278	0.31	PREDICTED: dual specificity protein phosphatase 12-like [Megachile rotundata]	1e-18	PF00782.15	GO:0006470, GO:0008138	K05766
CUFF.5889.1	180	AAATAA	1445	0.31	putative protein-tyrosine phosphatase [Oxytricha trifallax]	1e-25	PF00782.15	GO:0006470, GO:0008138	K05766
CUFF.5889.1	406	AAATAA	1445	0.31	putative protein-tyrosine phosphatase [Oxytricha trifallax]	1e-25	PF00782.15	GO:0006470, GO:0008138	K05766
CUFF.3403.1	521	AAATAA	924	0.32	ADP/ATP carrier [Nyctotherus ovalis]	2e-56	PF00153.22	NA	K05863
CUFF.2741.1	815	AAATAA	1382	0.33	peptidyl-prolyl cis-trans isomerase, cyclophilin-type protein [Tetrahymena thermophila SB210]	2e-96	PF00160.16,PF08231.7	GO:0003755, GO:0006457	K05864
CUFF.10955.1	331	AAATAA	1299	0.33	hypothetical protein OXYTRI_02678 [Oxytricha trifallax]	2e-93	PF00432.16	GO:0003824	K05954
CUFF.8342.1	1259	AAATAA	1428	0.29	CAAX prenyl protease-like protein [Oxytricha trifallax]	3e-99	PF01435.13	GO:0004222, GO:0006508, GO:0016020	K06013
CUFF.18231.1	985	AAATAA	2005	0.28	Tubulin-tyrosine ligase family protein [Oxytricha trifallax]	e-117	PF03133.10	GO:0006464	K06047
CUFF.22802.1	325	AAATAA	1008	0.31	tubulin-tyrosine ligase family protein [Stylonychia lemnae]	3e-75	PF03133.10	GO:0006464	K06047
CUFF.9147.1	485	AAATAA	1200	0.32	hypothetical protein [Paramecium tetraurelia strain d4-2]	3e-91	PF00439.20,PF13508.1	GO:0005515, GO:0008080	K06062
CUFF.27141.1	494	AAATAA	1189	0.28	hypothetical protein [Paramecium tetraurelia strain d4-2]	6e-90	PF13508.1	GO:0008080	K06062
CUFF.29594.1	386	AAATAA	1246	0.3	Protein kinase 2 [Oxytricha trifallax]	4e-74	PF00069.20	GO:0004672, GO:0005524, GO:0006468	K06069
CUFF.29594.1	292	AAATAG	1246	0.3	Protein kinase 2 [Oxytricha trifallax]	4e-74	PF00069.20	GO:0004672, GO:0005524, GO:0006468	K06069
CUFF.19860.1	838	AAATAA	2096	0.32	PREDICTED: ATP-binding cassette sub-family B member 5-like isoform X2 [Macaca fascicularis]	3e-77	PF00005.22,PF00664.18	GO:0005524, GO:0006810, GO:0016021, GO:0016887, GO:0042626, GO:0055085	K06147
CUFF.8575.1	478	AAATAA	1286	0.28	hypothetical protein SDRG_02056 [Saprolegnia diclina VS20]	2e-41	PF01416.15	GO:0001522, GO:0003723, GO:0009451, GO:0009982	K06173
CUFF.27113.1	1721	AAATAA	2339	0.29	hypothetical protein OXYTRI_09571 [Oxytricha trifallax]	e-175	PF00005.22	GO:0005524, GO:0016887	K06174
CUFF.27113.1	1210	AAATAA	2339	0.29	hypothetical protein OXYTRI_09571 [Oxytricha trifallax]	e-175	PF00005.22	GO:0005524, GO:0016887	K06174
CUFF.29244.1	142	AAATAA	768	0.31	small GTP-binding protein [Holosticha sp. WJC-2003]	7e-49	PF00071.17,PF07034.6	GO:0003677, GO:0005525, GO:0005664, GO:0006260, GO:0007264	K06234
CUFF.25215.1	597	AAATAA	1500	0.34	serine threonine-protein phosphatase [Stylonychia lemnae]	e-141	PF00149.23	GO:0016787	K06269
CUFF.25215.1	170	AAATAA	1500	0.34	serine threonine-protein phosphatase [Stylonychia lemnae]	e-141	PF00149.23	GO:0016787	K06269
CUFF.24805.1	1422	AAATAA	2249	0.29	agc pdk1 protein kinase [Stylonychia lemnae]	1e-58	PF00069.20,PF14593.1	GO:0004672, GO:0005524, GO:0006468	K06276
CUFF.26174.1	331	AAATAG	1680	0.36	AGC/PDK1 protein kinase [Oxytricha trifallax]	3e-82	PF00069.20,PF14593.1	GO:0004672, GO:0005524, GO:0006468	K06276
CUFF.27338.1	181	AAATAA	544	0.31	n-terminal domain containing protein [Stylonychia lemnae]	1e-38	PF00134.18	NA	K06626
CUFF.25617.1	650	AAATAA	1872	0.32	Protein kinase domain containing protein [Oxytricha trifallax]	0	PF00069.20,PF00659.13	GO:0004672, GO:0005515, GO:0005524, GO:0006468	K06631
CUFF.3485.1	1834	AAATAA	2030	0.32	Protein kinase domain containing protein [Oxytricha trifallax]	0	PF00069.20,PF00659.13	GO:0004672, GO:0005515, GO:0005524, GO:0006468	K06631
CUFF.3485.1	318	AAATAA	2030	0.32	Protein kinase domain containing protein [Oxytricha trifallax]	0	PF00069.20,PF00659.13	GO:0004672, GO:0005515, GO:0005524, GO:0006468	K06631
CUFF.25633.1	1375	AAATAA	1936	0.31	Wee1 kinase [Oxytricha trifallax]	2e-59	PF00069.20	GO:0004672, GO:0005524, GO:0006468	K06632
CUFF.25633.1	1640	AAATAA	1936	0.31	Wee1 kinase [Oxytricha trifallax]	2e-59	PF00069.20	GO:0004672, GO:0005524, GO:0006468	K06632
CUFF.14512.1	635	AAATAA	1145	0.34	protein-tyrosine phosphatase containing protein [Stylonychia lemnae]	e-114	PF00782.15,PF14671.1	GO:0006470, GO:0008138	K06639
CUFF.9058.1	605	AAATAA	1207	0.36	protein-tyrosine phosphatase containing protein [Stylonychia lemnae]	e-109	PF00782.15,PF14671.1	GO:0006470, GO:0008138	K06639
CUFF.9058.1	508	AAATAA	1207	0.36	protein-tyrosine phosphatase containing protein [Stylonychia lemnae]	e-109	PF00782.15,PF14671.1	GO:0006470, GO:0008138	K06639
CUFF.2029.1	351	AAATAA	736	0.32	Ankyrin repeat domain protein [Oxytricha trifallax]	3e-47	PF12796.2,PF13606.1	GO:0005515	K06653
CUFF.2029.1	451	AAATAA	736	0.32	Ankyrin repeat domain protein [Oxytricha trifallax]	3e-47	PF12796.2,PF13606.1	GO:0005515	K06653
CUFF.4499.1	936	AAATAA	2182	0.29	n-terminal domain containing protein [Stylonychia lemnae]	3e-20	PF00134.18	NA	K06659
CUFF.6860.1	768	AAATAA	1817	0.37	protein kinase domain protein [Stylonychia lemnae]	e-113	PF00069.20	GO:0004672, GO:0005524, GO:0006468	K06660
CUFF.6859.1	860	AAATAA	2005	0.36	protein kinase domain protein [Stylonychia lemnae]	e-113	PF00659.13	GO:0005515	K06660
CUFF.27994.1	503	AAATAA	876	0.3	Structural maintenance of chromosomes protein [Oxytricha trifallax]	5e-41	PF02463.14	NA	K06675
CUFF.27994.1	124	AAATAG	876	0.3	Structural maintenance of chromosomes protein [Oxytricha trifallax]	5e-41	PF02463.14	NA	K06675
CUFF.7221.1	455	AAATAA	1246	0.33	JmjC domain containing protein [Oxytricha trifallax]	1e-92	PF02373.17,PF02375.12	NA	K06709
CUFF.160.1	384	AAATAA	1006	0.32	UNKNOWN [Stylonychia lemnae]	9e-64	PF12695.2	NA	K06889
CUFF.24315.1	1247	AAATAA	2076	0.33	nucleolar gtp-binding protein 1 [Stylonychia lemnae]	0	PF06858.9,PF08155.6	GO:0005525	K06943
CUFF.2868.1	178	AAATAA	681	0.37	developmentally regulated GTP-binding protein 1, putative [Toxoplasma gondii ME49]	3e-75	PF01926.18	GO:0005525	K06944
CUFF.9019.1	461	AAATAA	1070	0.31	hypothetical protein OXYTRI_00237 [Oxytricha trifallax]	2e-42	PF07998.6	GO:0008270	K06974
CUFF.15035.1	265	AAATAA	1295	0.32	aminomethyl transferase [Stylonychia lemnae]	7e-59	PF01571.16	GO:0004047, GO:0005737, GO:0006546	K06980
CUFF.15035.1	776	AAATAA	1295	0.32	aminomethyl transferase [Stylonychia lemnae]	7e-59	PF01571.16	GO:0004047, GO:0005737, GO:0006546	K06980
CUFF.2077.1	512	AAATAA	898	0.33	hypothetical protein PHYSODRAFT_351598 [Phytophthora sojae]	2e-76	PF01875.12	NA	K06990
CUFF.4440.1	510	AAATAA	929	0.34	memo-like protein [Phytophthora infestans T30-4]	4e-73	PF01875.12	NA	K06990
CUFF.14947.1	1346	AAATAA	2308	0.32	TPR repeat protein [Oxytricha trifallax]	2e-47	PF08238.7	NA	K07126
CUFF.14467.1	1339	AAATAA	1793	0.29	hormone sensitive [Stylonychia lemnae]	9e-46	PF07859.8	GO:0008152, GO:0016787	K07188
CUFF.14467.2	1385	AAATAA	1839	0.29	hormone sensitive [Stylonychia lemnae]	9e-46	PF07859.8	GO:0008152, GO:0016787	K07188
CUFF.23903.1	490	AAATAG	850	0.3	hormone sensitive [Stylonychia lemnae]	9e-58	PF07859.8	GO:0008152, GO:0016787	K07188
CUFF.6387.1	542	AAATAA	2058	0.3	Hormone sensitive lipase, putative [Oxytricha trifallax]	6e-53	PF07859.8	GO:0008152, GO:0016787	K07188
CUFF.19110.1	403	AAATAA	470	0.29	Sugar transporter family protein [Oxytricha trifallax]	4e-14	PF00083.19	GO:0016021, GO:0022857, GO:0055085	K07191
CUFF.4164.1	3912	AAATAA	4189	0.28	protein kinase domain containing protein [Stylonychia lemnae]	e-104	PF00069.20	GO:0004672, GO:0005524, GO:0006468	K07198
CUFF.989.1	149	AAATAA	1685	0.32	Serine/threonine protein kinase [Oxytricha trifallax]	1e-96	PF00069.20	GO:0004672, GO:0005524, GO:0006468	K07198
CUFF.15119.1	2791	AAATAA	5069	0.3	target of rapamycin [Stylonychia lemnae]	0	PF00454.22,PF02259.18,PF08771.6	GO:0005515, GO:0008144, GO:0016773	K07203
CUFF.15119.1	1632	AAATAA	5069	0.3	target of rapamycin [Stylonychia lemnae]	0	PF00454.22,PF02259.18,PF08771.6	GO:0005515, GO:0008144, GO:0016773	K07203
CUFF.18697.1	1282	AAATAA	1613	0.29	adiponectin receptor protein [Stylonychia lemnae]	1e-38	PF03006.15	GO:0016021	K07297
CUFF.17166.1	410	AAATAA	1427	0.3	sugar transporter family protein [Polysphondylium pallidum PN500]	2e-17	PF00083.19	GO:0016021, GO:0022857, GO:0055085	K07299
CUFF.13416.1	358	AAATAA	1203	0.31	Serine/threonine protein kinase [Oxytricha trifallax]	6e-73	PF00069.20	GO:0004672, GO:0005524, GO:0006468	K07359
CUFF.20898.1	1031	AAATAA	1586	0.31	Serine/threonine protein kinase [Oxytricha trifallax]	1e-73	PF00069.20	GO:0004672, GO:0005524, GO:0006468	K07359
CUFF.5629.1	249	AAATAA	1577	0.31	Protein kinase domain containing protein [Oxytricha trifallax]	2e-78	PF00069.20	GO:0004672, GO:0005524, GO:0006468	K07359
CUFF.23374.1	1058	AAATAA	1375	0.3	Tubulin alpha-1 chain family protein [Populus trichocarpa]	1e-49	PF00091.20,PF03953.12	GO:0003924, GO:0005525, GO:0006184, GO:0043234, GO:0051258	K07374
CUFF.341.1	758	AAATAA	1363	0.33	tubulin subunit TubB [Aspergillus fumigatus Af293]	5e-52	PF00091.20,PF03953.12	GO:0003924, GO:0005525, GO:0006184, GO:0043234, GO:0051258	K07374
CUFF.3109.1	437	AAATAA	1376	0.34	tubulin beta chain [Babesia bovis]	1e-89	PF00091.20,PF03953.12	GO:0003924, GO:0005525, GO:0006184, GO:0043234, GO:0051258	K07375
CUFF.3109.1	325	AAATAA	1376	0.34	tubulin beta chain [Babesia bovis]	1e-89	PF00091.20,PF03953.12	GO:0003924, GO:0005525, GO:0006184, GO:0043234, GO:0051258	K07375
CUFF.13974.1	1650	AAATAA	2963	0.3	AGC/AGC-SAR/CILIATE-E2B protein kinase [Plasmodium vinckei vinckei]	2e-89	PF00027.24,PF00069.20	GO:0004672, GO:0005524, GO:0006468	K07376
CUFF.13974.1	839	AAATAA	2963	0.3	AGC/AGC-SAR/CILIATE-E2B protein kinase [Plasmodium vinckei vinckei]	2e-89	PF00027.24,PF00069.20	GO:0004672, GO:0005524, GO:0006468	K07376
CUFF.24153.1	1300	AAATAA	2103	0.34	hypothetical protein OXYTRI_17183 [Oxytricha trifallax]	5e-69	PF01336.20,PF08646.5	GO:0003676	K07466
CUFF.24154.1	704	AAATAA	2003	0.34	hypothetical protein OXYTRI_17183 [Oxytricha trifallax]	3e-69	PF01336.20,PF08646.5	GO:0003676	K07466
CUFF.7156.1	1437	AAATAA	1845	0.29	replication protein a 70 kda dna-binding subunit [Stylonychia lemnae]	3e-29	PF08646.5	NA	K07466
CUFF.7156.1	971	AAATAA	1845	0.29	replication protein a 70 kda dna-binding subunit [Stylonychia lemnae]	3e-29	PF08646.5	NA	K07466
CUFF.19201.1	622	AAATAA	1059	0.32	oxidoreductase, zinc-binding dehydrogenase family protein [Tetrahymena thermophila]	2e-48	PF00107.21,PF08240.7	GO:0008270, GO:0016491, GO:0055114	K07512
CUFF.8183.1	527	AAATAA	1093	0.32	Oxidoreductase, zinc-binding dehydrogenase family protein [Oxytricha trifallax]	2e-35	PF00107.21,PF08240.7	GO:0008270, GO:0016491, GO:0055114	K07512
CUFF.10594.1	294	AAATAA	621	0.32	hypothetical protein OXYTRI_08827 [Oxytricha trifallax]	9e-25	PF06644.6	GO:0005739, GO:0006461	K07555
CUFF.26390.1	412	AAATAA	1533	0.31	UNKNOWN [Stylonychia lemnae]	3e-62	PF04981.8	NA	K07562
CUFF.10375.1	737	AAATAA	1121	0.33	UNKNOWN [Stylonychia lemnae]	2e-75	PF03308.11	NA	K07588
CUFF.11858.1	1079	AAATAA	1349	0.28	hypothetical protein [Paramecium tetraurelia strain d4-2]	1e-34	PF00512.20,PF02518.21	GO:0000155, GO:0005524, GO:0007165, GO:0016020	K07648
CUFF.26506.1	1617	AAATAG	2235	0.3	Multi-sensor hybrid histidine kinase [Oxytricha trifallax]	1e-30	PF00512.20,PF02518.21	GO:0000155, GO:0005524, GO:0007165, GO:0016020	K07648
CUFF.28247.1	1821	AAATAA	2129	0.3	ATPase, histidine kinase-, DNA gyrase B-, and HSP90-like domain containing protein [Oxytricha trifallax]	7e-33	PF00512.20,PF02518.21	GO:0000155, GO:0005524, GO:0007165, GO:0016020	K07677
CUFF.13792.1	1308	AAATAA	2234	0.28	pas pac sensor hybrid histidine kinase [Stylonychia lemnae]	8e-34	PF00512.20,PF02518.21	GO:0000155, GO:0005524, GO:0007165, GO:0016020	K07678
CUFF.13792.1	1103	AAATAA	2234	0.28	pas pac sensor hybrid histidine kinase [Stylonychia lemnae]	8e-34	PF00512.20,PF02518.21	GO:0000155, GO:0005524, GO:0007165, GO:0016020	K07678
CUFF.8312.1	364	AAATAA	803	0.32	predicted protein [Hordeum vulgare subsp. vulgare]	2e-27	PF05028.9	GO:0004649, GO:0005975	K07759
CUFF.1397.1	1245	AAATAA	1775	0.34	aaa family protein [Stylonychia lemnae]	e-166	PF00004.24	GO:0005524	K07767
CUFF.7328.1	1472	AAATAA	1805	0.35	aaa family protein [Stylonychia lemnae]	e-153	PF00004.24,PF09336.5	GO:0005524	K07767
CUFF.10660.1	495	AAATAA	663	0.34	unnamed protein product [Albugo candida]	1e-46	PF00071.17	GO:0005525, GO:0007264	K07874
CUFF.10700.1	384	AAATAA	681	0.32	hypothetical protein AN6974.2 [Aspergillus nidulans FGSC A4]	2e-36	PF00071.17	GO:0005525, GO:0007264	K07883
CUFF.618.1	167	AAATAG	581	0.34	hypothetical protein [Monosiga brevicollis MX1]	5e-36	PF00071.17	GO:0005525, GO:0007264	K07884
CUFF.9762.1	586	AAATAA	748	0.33	Rab GTPase 43 [Euplotes octocarinatus]	7e-59	PF00071.17	GO:0005525, GO:0007264	K07889
CUFF.3399.1	513	AAATAA	651	0.34	Rab GTPase 43 [Euplotes octocarinatus]	6e-69	PF00071.17	GO:0005525, GO:0007264	K07891
CUFF.27175.1	533	AAATAA	706	0.34	Rab protein [Oxytricha trifallax]	2e-55	PF00071.17	GO:0005525, GO:0007264	K07901
CUFF.1331.1	360	AAATAA	739	0.34	Rab11b, putative [Perkinsus marinus ATCC 50983]	3e-41	PF00071.17	GO:0005525, GO:0007264	K07904
CUFF.1734.1	470	AAATAA	775	0.32	Rab GTPase 7 [Euplotes octocarinatus]	2e-34	PF00071.17	GO:0005525, GO:0007264	K07918
CUFF.1734.1	313	AAATAA	775	0.32	Rab GTPase 7 [Euplotes octocarinatus]	2e-34	PF00071.17	GO:0005525, GO:0007264	K07918
CUFF.424.1	379	AAATAA	818	0.33	Rab GTPase 7 [Euplotes octocarinatus]	2e-45	PF00071.17	GO:0005525, GO:0007264	K07918
CUFF.21256.1	265	AAATAA	582	0.37	ADP-ribosylation factor [Theileria orientalis strain Shintoku]	2e-44	PF00025.16	GO:0005525	K07937
CUFF.20455.1	362	AAATAA	689	0.34	ARL3, ARF-like Ras superfamily GTPase [Oxytricha trifallax]	4e-44	PF00025.16	GO:0005525	K07944
CUFF.9411.1	318	AAATAA	592	0.33	predicted protein [Phaeodactylum tricornutum CCAP 1055/1]	1e-38	PF00025.16	GO:0005525	K07955
CUFF.20946.1	2582	AAATAA	2885	0.31	NADPH oxidase A [Acanthamoeba castellanii]	2e-27	PF01794.14,PF08022.7,PF08030.7	GO:0016491, GO:0055114	K08008
CUFF.2666.1	438	AAATAA	1235	0.32	hypothetical protein OXYTRI_00955 [Oxytricha trifallax]	3e-09	PF01400.19	GO:0004222, GO:0006508	K08076
CUFF.16124.1	206	AAATAA	1278	0.33	hypothetical protein OXYTRI_23927 [Oxytricha trifallax]	2e-36	PF00083.19	GO:0016021, GO:0022857, GO:0055085	K08200
CUFF.7681.1	836	AAATAA	1573	0.31	Solute carrier family 22 member 4 [Oxytricha trifallax]	8e-36	PF07690.11	GO:0016021, GO:0055085	K08202
CUFF.7682.1	836	AAATAA	1581	0.3	Solute carrier family 22 member 4 [Oxytricha trifallax]	6e-36	PF07690.11	GO:0016021, GO:0055085	K08202
CUFF.5731.1	987	AAATAA	1487	0.31	Major Facilitator Superfamily protein [Oxytricha trifallax]	3e-29	PF07690.11	GO:0016021, GO:0055085	K08220
CUFF.5731.1	239	AAATAG	1487	0.31	Major Facilitator Superfamily protein [Oxytricha trifallax]	3e-29	PF07690.11	GO:0016021, GO:0055085	K08220
CUFF.7260.1	958	AAATAA	1464	0.33	hypothetical protein TTHERM_00773620 [Tetrahymena thermophila]	1e-38	PF07690.11	GO:0016021, GO:0055085	K08220
CUFF.26337.1	2724	AAATAA	4152	0.3	hypothetical protein TTHERM_00266650 [Tetrahymena thermophila]	6e-73	PF14663.1,PF14666.1,PF14668.1	NA	K08267
CUFF.6288.1	639	AAATAA	2134	0.29	protein kinase superfamily protein [Stylonychia lemnae]	9e-49	PF00069.20	GO:0004672, GO:0005524, GO:0006468	K08269
CUFF.6288.1	805	AAATAA	2134	0.29	protein kinase superfamily protein [Stylonychia lemnae]	9e-49	PF00069.20	GO:0004672, GO:0005524, GO:0006468	K08269
CUFF.15220.1	611	AAATAA	1055	0.3	PREDICTED: calcium-binding protein 39-like [Oryzias latipes]	2e-17	PF08569.6	NA	K08272
CUFF.24125.2	2101	AAATAA	2846	0.35	hypothetical protein OXYTRI_15567 [Oxytricha trifallax]	e-112	PF00069.20	GO:0004672, GO:0005524, GO:0006468	K08286
CUFF.24125.2	2288	AAATAA	2846	0.35	hypothetical protein OXYTRI_15567 [Oxytricha trifallax]	e-112	PF00069.20	GO:0004672, GO:0005524, GO:0006468	K08286
CUFF.28595.1	1988	AAATAA	2348	0.29	protein kinase domain containing protein [Stylonychia lemnae]	1e-93	PF00069.20	GO:0004672, GO:0005524, GO:0006468	K08286
CUFF.4143.1	1424	AAATAA	2158	0.3	protein kinase domain containing protein [Stylonychia lemnae]	5e-86	PF00069.20,PF13637.1	GO:0004672, GO:0005524, GO:0006468	K08286
CUFF.4143.1	1815	AAATAA	2158	0.3	protein kinase domain containing protein [Stylonychia lemnae]	5e-86	PF00069.20,PF13637.1	GO:0004672, GO:0005524, GO:0006468	K08286
CUFF.5040.1	1672	AAATAA	2354	0.31	Serine/threonine protein kinase [Oxytricha trifallax]	e-116	PF00069.20	GO:0004672, GO:0005524, GO:0006468	K08287
CUFF.6668.1	805	AAATAA	1546	0.32	MAPK-related kinase [Oxytricha trifallax]	e-100	PF00069.20	GO:0004672, GO:0005524, GO:0006468	K08293
CUFF.3950.1	4393	AAATAA	4755	0.3	phosphoinositide 3-kinase regulatory subunit 4 [Stylonychia lemnae]	3e-93	PF02985.17	GO:0005515	K08333
CUFF.8565.1	651	AAATAA	1084	0.33	hypothetical protein BATDEDRAFT_35298 [Batrachochytrium dendrobatidis JAM81]	4e-25	PF03416.14	NA	K08342
CUFF.8565.1	733	AAATAG	1084	0.33	hypothetical protein BATDEDRAFT_35298 [Batrachochytrium dendrobatidis JAM81]	4e-25	PF03416.14	NA	K08342
CUFF.8070.1	602	AAATAA	1443	0.32	MFS transporter [Treponema caldaria]	3e-35	PF07690.11	GO:0016021, GO:0055085	K08369
CUFF.9988.1	253	AAATAG	925	0.32	Syntaxin, putative [Oxytricha trifallax]	1e-48	PF05739.14	GO:0005515	K08486
CUFF.18371.1	1700	AAATAA	2445	0.34	calpain family cysteine protease containing protein [Stylonychia lemnae]	0	PF00648.16	GO:0004198, GO:0005622, GO:0006508	K08582
CUFF.9140.1	207	AAATAA	771	0.3	hypothetical protein [Bacillus massiliosenegalensis]	2e-19	PF00106.20	GO:0008152, GO:0016491	K08683
CUFF.2102.1	1365	AAATAA	2939	0.29	UNKNOWN [Stylonychia lemnae]	1e-33	PF13516.1	NA	K08727
CUFF.2102.1	1903	AAATAA	2939	0.29	UNKNOWN [Stylonychia lemnae]	1e-33	PF13516.1	NA	K08727
CUFF.23300.1	1293	AAATAA	2322	0.3	DNA mismatch repair protein, putative [Phytophthora infestans T30-4]	8e-85	PF01119.14	GO:0005524, GO:0006298, GO:0030983	K08734
CUFF.573.1	950	AAATAA	2257	0.31	MutS domain III family protein [Oxytricha trifallax]	e-166	PF05192.13	GO:0005524, GO:0006298, GO:0030983	K08737
CUFF.27002.1	900	AAATAA	2844	0.32	Membrane alanyl aminopeptidase [Oxytricha trifallax]	e-115	PF01433.15,PF11838.3	GO:0008237, GO:0008270	K08776
CUFF.8279.1	1081	AAATAA	1464	0.33	putative nuclear protein kinase 2 [Euplotes octocarinatus]	0	PF00069.20,PF00433.19	GO:0004672, GO:0004674, GO:0005524, GO:0006468	K08790
CUFF.18974.1	165	AAATAA	1221	0.32	Protein kinase domain containing protein [Oxytricha trifallax]	e-124	PF00069.20	GO:0004672, GO:0005524, GO:0006468	K08793
CUFF.25486.1	1027	AAATAA	1154	0.33	Protein kinase domain containing protein [Oxytricha trifallax]	e-133	PF00069.20	GO:0004672, GO:0005524, GO:0006468	K08793
CUFF.25486.1	438	AAATAA	1154	0.33	Protein kinase domain containing protein [Oxytricha trifallax]	e-133	PF00069.20	GO:0004672, GO:0005524, GO:0006468	K08793
CUFF.593.1	1013	AAATAA	2436	0.31	Asparagine rich protein, putative [Oxytricha trifallax]	0	PF00069.20,PF00169.24,PF13499.1	GO:0004672, GO:0005509, GO:0005524, GO:0006468	K08803
CUFF.15840.1	308	AAATAA	1628	0.32	Protein kinase domain containing protein [Oxytricha trifallax]	2e-99	PF00069.20,PF13405.1,PF13499.1	GO:0004672, GO:0005509, GO:0005524, GO:0006468	K08805
CUFF.15840.1	1284	AAATAA	1628	0.32	Protein kinase domain containing protein [Oxytricha trifallax]	2e-99	PF00069.20,PF13405.1,PF13499.1	GO:0004672, GO:0005509, GO:0005524, GO:0006468	K08805
CUFF.25270.1	819	AAATAA	1011	0.32	cyclin-dependent kinase 10-like [Stylonychia lemnae]	e-103	PF00069.20	GO:0004672, GO:0005524, GO:0006468	K08818
CUFF.29344.1	1124	AAATAA	1234	0.31	Serine/threonine protein kinase [Oxytricha trifallax]	e-124	PF00069.20	GO:0004672, GO:0005524, GO:0006468	K08828
CUFF.24538.1	121	AAATAA	1916	0.37	protein kinase [Euplotes raikovi]	0	PF00069.20	GO:0004672, GO:0005524, GO:0006468	K08829
CUFF.26498.1	116	AAATAA	1697	0.32	protein kinase [Euplotes raikovi]	e-109	PF00069.20	GO:0004672, GO:0005524, GO:0006468	K08829
CUFF.26498.1	198	AAATAA	1697	0.32	protein kinase [Euplotes raikovi]	e-109	PF00069.20	GO:0004672, GO:0005524, GO:0006468	K08829
CUFF.21259.1	1182	AAATAA	1774	0.3	long flagella protein lf4 [Stylonychia lemnae]	e-151	PF00069.20	GO:0004672, GO:0005524, GO:0006468	K08830
CUFF.21260.1	248	AAATAA	1330	0.33	long flagella protein lf4 [Stylonychia lemnae]	e-153	PF00069.20	GO:0004672, GO:0005524, GO:0006468	K08830
CUFF.24516.1	1508	AAATAA	2664	0.32	protein kinase domain protein [Ichthyophthirius multifiliis]	e-137	PF00069.20	GO:0004672, GO:0005524, GO:0006468	K08832
CUFF.24530.1	519	AAATAG	2888	0.32	Serine/threonine protein kinase [Oxytricha trifallax]	8e-83	PF00069.20	GO:0004672, GO:0005524, GO:0006468	K08832
CUFF.25028.1	606	AAATAG	2753	0.32	UNKNOWN [Stylonychia lemnae]	e-164	PF00069.20	GO:0004672, GO:0005524, GO:0006468	K08832
CUFF.24937.1	599	AAATAA	1382	0.32	Serine/threonine protein kinase [Oxytricha trifallax]	7e-94	PF00069.20	GO:0004672, GO:0005524, GO:0006468	K08850
CUFF.24937.1	1032	AAATAA	1382	0.32	Serine/threonine protein kinase [Oxytricha trifallax]	7e-94	PF00069.20	GO:0004672, GO:0005524, GO:0006468	K08850
CUFF.26689.1	643	AAATAA	975	0.33	serine threonine-protein kinase aurora-1-like [Stylonychia lemnae]	6e-79	PF00069.20	GO:0004672, GO:0005524, GO:0006468	K08850
CUFF.6712.1	1122	AAATAA	2095	0.31	serine threonine protein kinase [Stylonychia lemnae]	0	PF00069.20	GO:0004672, GO:0005524, GO:0006468	K08850
CUFF.2710.1	569	AAATAA	1339	0.33	Protein kinase domain containing protein [Oxytricha trifallax]	8e-65	PF00069.20	GO:0004672, GO:0005524, GO:0006468	K08853
CUFF.8320.1	281	AAATAA	2545	0.29	Protein kinase domain containing protein [Oxytricha trifallax]	2e-80	PF00069.20	GO:0004672, GO:0005524, GO:0006468	K08853
CUFF.24698.1	1876	AAATAA	2185	0.31	Protein kinase domain containing protein [Oxytricha trifallax]	e-100	PF00069.20	GO:0004672, GO:0005524, GO:0006468	K08857
CUFF.24698.1	1167	AAATAA	2185	0.31	Protein kinase domain containing protein [Oxytricha trifallax]	e-100	PF00069.20	GO:0004672, GO:0005524, GO:0006468	K08857
CUFF.28811.1	569	AAATAG	1547	0.31	Serine/threonine protein kinase [Oxytricha trifallax]	e-105	PF00069.20	GO:0004672, GO:0005524, GO:0006468	K08857
CUFF.28811.2	569	AAATAG	1607	0.31	Serine/threonine protein kinase [Oxytricha trifallax]	e-105	PF00069.20	GO:0004672, GO:0005524, GO:0006468	K08857
CUFF.527.1	136	AAATAA	1881	0.33	protein kinase domain containing protein [Stylonychia lemnae]	3e-89	PF00069.20	GO:0004672, GO:0005524, GO:0006468	K08857
CUFF.527.1	323	AAATAA	1881	0.33	protein kinase domain containing protein [Stylonychia lemnae]	3e-89	PF00069.20	GO:0004672, GO:0005524, GO:0006468	K08857
CUFF.6624.1	868	AAATAA	2101	0.3	UNKNOWN [Stylonychia lemnae]	e-107	PF00069.20	GO:0004672, GO:0005524, GO:0006468	K08857
CUFF.7485.1	477	AAATAA	1725	0.3	Protein kinase domain containing protein [Oxytricha trifallax]	e-129	PF00069.20	GO:0004672, GO:0005524, GO:0006468	K08857
CUFF.7785.1	333	AAATAA	2221	0.32	hypothetical protein [Paramecium tetraurelia strain d4-2]	4e-83	PF00069.20	GO:0004672, GO:0005524, GO:0006468	K08857
CUFF.7785.1	409	AAATAA	2221	0.32	hypothetical protein [Paramecium tetraurelia strain d4-2]	4e-83	PF00069.20	GO:0004672, GO:0005524, GO:0006468	K08857
CUFF.13904.1	1897	AAATAA	3165	0.28	Protein kinase domain containing protein [Oxytricha trifallax]	6e-42	PF00069.20	GO:0004672, GO:0005524, GO:0006468	K08860
CUFF.24318.1	1209	AAATAA	2598	0.32	mitogen activated protein kinase family [Stylonychia lemnae]	e-113	PF00069.20	GO:0004672, GO:0005524, GO:0006468	K08867
CUFF.21351.1	708	AAATAA	1774	0.31	Protein kinase domain containing protein [Oxytricha trifallax]	e-138	PF00069.20,PF06017.8	GO:0003774, GO:0004672, GO:0005524, GO:0006468, GO:0016459	K08884
CUFF.5384.1	1114	AAATAA	1732	0.32	Calcium-dependent protein kinase, putative [Oxytricha trifallax]	e-103	PF00069.20,PF13499.1	GO:0004672, GO:0005509, GO:0005524, GO:0006468	K08884
CUFF.8452.1	354	AAATAA	1563	0.33	Putative calcium-dependent protein kinase [Oxytricha trifallax]	3e-94	PF00069.20,PF13405.1,PF13499.1	GO:0004672, GO:0005509, GO:0005524, GO:0006468	K08884
CUFF.24110.1	747	AAATAA	2411	0.34	Asparagine rich protein, putative [Oxytricha trifallax]	0	PF00069.20,PF00169.24,PF13499.1	GO:0004672, GO:0005509, GO:0005524, GO:0006468	K08884
CUFF.12639.1	670	AAATAA	2269	0.31	protein kinase domain containing protein [Stylonychia lemnae]	1e-72	PF00069.20	GO:0004672, GO:0005524, GO:0006468	K08884
CUFF.12639.1	144	AAATAG	2269	0.31	protein kinase domain containing protein [Stylonychia lemnae]	1e-72	PF00069.20	GO:0004672, GO:0005524, GO:0006468	K08884
CUFF.12639.2	670	AAATAA	2275	0.31	protein kinase domain containing protein [Stylonychia lemnae]	1e-72	PF00069.20	GO:0004672, GO:0005524, GO:0006468	K08884
CUFF.12639.2	144	AAATAG	2275	0.31	protein kinase domain containing protein [Stylonychia lemnae]	1e-72	PF00069.20	GO:0004672, GO:0005524, GO:0006468	K08884
CUFF.25001.1	467	AAATAA	968	0.31	protein kinase domain containing protein [Stylonychia lemnae]	2e-60	PF00069.20	GO:0004672, GO:0005524, GO:0006468	K08884
CUFF.29120.1	447	AAATAA	2651	0.29	RAC-beta serine/threonine-protein kinase-A, putative [Perkinsus marinus ATCC 50983]	1e-71	PF00069.20	GO:0004672, GO:0005524, GO:0006468	K08884
CUFF.29120.1	616	AAATAA	2651	0.29	RAC-beta serine/threonine-protein kinase-A, putative [Perkinsus marinus ATCC 50983]	1e-71	PF00069.20	GO:0004672, GO:0005524, GO:0006468	K08884
CUFF.4002.1	607	AAATAA	2510	0.32	Protein kinase domain containing protein [Oxytricha trifallax]	4e-38	PF00069.20	GO:0004672, GO:0005524, GO:0006468	K08884
CUFF.4002.1	1034	AAATAA	2510	0.32	Protein kinase domain containing protein [Oxytricha trifallax]	4e-38	PF00069.20	GO:0004672, GO:0005524, GO:0006468	K08884
CUFF.4397.2	1698	AAATAA	3088	0.29	hypothetical protein OXYTRI_05154 [Oxytricha trifallax]	6e-65	PF00069.20	GO:0004672, GO:0005524, GO:0006468	K08884
CUFF.4397.2	1954	AAATAA	3088	0.29	hypothetical protein OXYTRI_05154 [Oxytricha trifallax]	6e-65	PF00069.20	GO:0004672, GO:0005524, GO:0006468	K08884
CUFF.4854.1	563	AAATAA	3018	0.28	protein kinase domain containing protein [Stylonychia lemnae]	e-110	PF00069.20	GO:0004672, GO:0005524, GO:0006468	K08884
CUFF.4854.1	741	AAATAA	3018	0.28	protein kinase domain containing protein [Stylonychia lemnae]	e-110	PF00069.20	GO:0004672, GO:0005524, GO:0006468	K08884
CUFF.4854.2	563	AAATAA	3057	0.28	protein kinase domain containing protein [Stylonychia lemnae]	e-110	PF00069.20	GO:0004672, GO:0005524, GO:0006468	K08884
CUFF.4854.2	741	AAATAA	3057	0.28	protein kinase domain containing protein [Stylonychia lemnae]	e-110	PF00069.20	GO:0004672, GO:0005524, GO:0006468	K08884
CUFF.4855.1	1349	AAATAA	1911	0.28	protein kinase domain containing protein [Stylonychia lemnae]	e-110	PF00069.20	GO:0004672, GO:0005524, GO:0006468	K08884
CUFF.4855.1	1171	AAATAA	1911	0.28	protein kinase domain containing protein [Stylonychia lemnae]	e-110	PF00069.20	GO:0004672, GO:0005524, GO:0006468	K08884
CUFF.7362.1	949	AAATAA	1810	0.3	Protein kinase domain containing protein [Oxytricha trifallax]	4e-73	PF00069.20	GO:0004672, GO:0005524, GO:0006468	K08884
CUFF.9090.1	712	AAATAA	1282	0.31	Protein kinase domain containing protein [Oxytricha trifallax]	1e-85	PF00069.20	GO:0004672, GO:0005524, GO:0006468	K08884
CUFF.9090.1	138	AAATAA	1282	0.31	Protein kinase domain containing protein [Oxytricha trifallax]	1e-85	PF00069.20	GO:0004672, GO:0005524, GO:0006468	K08884
CUFF.948.1	620	AAATAA	2760	0.3	Protein kinase domain containing protein [Oxytricha trifallax]	e-102	PF00069.20	GO:0004672, GO:0005524, GO:0006468	K08884
CUFF.948.1	843	AAATAA	2760	0.3	Protein kinase domain containing protein [Oxytricha trifallax]	e-102	PF00069.20	GO:0004672, GO:0005524, GO:0006468	K08884
CUFF.1996.1	363	AAATAG	852	0.33	hypothetical protein OsI_02496 [Oryza sativa Indica Group]	4e-80	PF00069.20	GO:0004672, GO:0005524, GO:0006468	K08960
CUFF.1996.1	179	AAATAG	852	0.33	hypothetical protein OsI_02496 [Oryza sativa Indica Group]	4e-80	PF00069.20	GO:0004672, GO:0005524, GO:0006468	K08960
CUFF.25873.1	540	AAATAA	829	0.33	Zn-finger [Oxytricha trifallax]	1e-44	PF13465.1,PF13894.1	NA	K09201
CUFF.22105.1	550	AAATAA	1161	0.31	hypothetical protein OXYTRI_16825 [Oxytricha trifallax]	5e-13	PF00096.21,PF13465.1	GO:0046872	K09229
CUFF.22105.1	390	AAATAA	1161	0.31	hypothetical protein OXYTRI_16825 [Oxytricha trifallax]	5e-13	PF00096.21,PF13465.1	GO:0046872	K09229
CUFF.15328.1	480	AAATAA	1511	0.3	Transcription factor Dp1 putative [Oxytricha trifallax]	4e-10	PF02319.15,PF08781.5	GO:0003700, GO:0005667, GO:0006355	K09394
CUFF.27007.1	699	AAATAA	1562	0.31	hypothetical protein OXYTRI_09933 [Oxytricha trifallax]	2e-15	PF02319.15,PF08781.5	GO:0003700, GO:0005667, GO:0006355	K09394
CUFF.29271.1	1628	AAATAA	2341	0.3	transcription factor e2f/dimerization partner [Tetrahymena thermophila SB210]	2e-14	PF02319.15	GO:0003700, GO:0005667, GO:0006355	K09394
CUFF.11323.1	321	AAATAA	1302	0.3	hsf-type dna-binding domain containing protein [Stylonychia lemnae]	2e-19	PF00447.12	GO:0003700, GO:0005634, GO:0006355, GO:0043565	K09419
CUFF.11324.1	994	AAATAA	1314	0.29	hsf-type dna-binding domain containing protein [Stylonychia lemnae]	3e-19	PF00447.12	GO:0003700, GO:0005634, GO:0006355, GO:0043565	K09419
CUFF.8230.1	1156	AAATAA	1364	0.3	EMYB5 [Euplotes aediculatus]	5e-43	PF00249.26,PF13921.1	GO:0003682	K09420
CUFF.17210.1	597	AAATAA	1419	0.29	myb transcription factor [Naegleria gruberi]	1e-26	PF00249.26,PF13921.1	GO:0003682	K09422
CUFF.5755.1	1543	AAATAA	2387	0.33	UNKNOWN [Stylonychia lemnae]	e-151	PF00012.15	NA	K09485
CUFF.26703.2	111	AAATAA	665	0.34	DnaJ-like molecular chaperone, putative [Oxytricha trifallax]	6e-23	PF00226.26	NA	K09511
CUFF.8523.1	647	AAATAA	1405	0.33	hypothetical protein OXYTRI_24613 [Oxytricha trifallax]	8e-33	PF00684.14,PF01556.13	GO:0031072, GO:0051082	K09517
CUFF.8523.1	568	AAATAG	1405	0.33	hypothetical protein OXYTRI_24613 [Oxytricha trifallax]	8e-33	PF00684.14,PF01556.13	GO:0031072, GO:0051082	K09517
CUFF.25829.1	364	AAATAA	1233	0.33	UNKNOWN [Stylonychia lemnae]	7e-37	PF00226.26,PF09320.6	NA	K09518
CUFF.10089.1	447	AAATAA	890	0.35	dnaj homolog subfamily c member 8 [Stylonychia lemnae]	2e-37	PF00226.26	NA	K09528
CUFF.10089.1	637	AAATAA	890	0.35	dnaj homolog subfamily c member 8 [Stylonychia lemnae]	2e-37	PF00226.26	NA	K09528
CUFF.17667.1	2194	AAATAA	2417	0.3	hsp70 hsp90 organizing protein homolog [Stylonychia lemnae]	e-124	PF00515.23,PF07719.12,PF13414.1	GO:0005515	K09553
CUFF.17667.1	1302	AAATAA	2417	0.3	hsp70 hsp90 organizing protein homolog [Stylonychia lemnae]	e-124	PF00515.23,PF07719.12,PF13414.1	GO:0005515	K09553
CUFF.25134.1	3050	AAATAA	4549	0.31	tpr domain containing protein [Stylonychia lemnae]	e-165	PF00515.23,PF13181.1,PF13374.1,PF13414.1	GO:0005515	K09667
CUFF.25134.1	1357	AAATAA	4549	0.31	tpr domain containing protein [Stylonychia lemnae]	e-165	PF00515.23,PF13181.1,PF13374.1,PF13414.1	GO:0005515	K09667
CUFF.22018.1	612	AAATAA	1014	0.31	UNKNOWN [Stylonychia lemnae]	7e-41	PF03630.9	GO:0004594, GO:0005524, GO:0015937	K09680
CUFF.22018.1	748	AAATAG	1014	0.31	UNKNOWN [Stylonychia lemnae]	7e-41	PF03630.9	GO:0004594, GO:0005524, GO:0015937	K09680
CUFF.28844.1	1264	AAATAA	2438	0.31	Serine/threonine protein phosphatase [Oxytricha trifallax]	6e-55	PF00481.16	GO:0003824	K10147
CUFF.28844.2	1190	AAATAA	2364	0.32	Serine/threonine protein phosphatase [Oxytricha trifallax]	6e-55	PF00481.16	GO:0003824	K10147
CUFF.26670.1	800	AAATAA	953	0.33	PREDICTED: inosine-uridine preferring nucleoside hydrolase-like [Oryzias latipes]	3e-38	PF01156.14	NA	K10213
CUFF.11470.1	1667	AAATAA	4276	0.28	class vii unconventional myosin [Stylonychia lemnae]	e-171	PF00063.16	GO:0003774, GO:0005524, GO:0016459	K10357
CUFF.11470.1	1246	AAATAG	4276	0.28	class vii unconventional myosin [Stylonychia lemnae]	e-171	PF00063.16	GO:0003774, GO:0005524, GO:0016459	K10357
CUFF.27821.1	813	AAATAA	1986	0.3	phosphatidylinositol--trisphosphate 3- [Stylonychia lemnae]	3e-93	PF12796.2,PF13637.1,PF13857.1	NA	K10380
CUFF.28209.1	696	AAATAA	1273	0.31	Cryptic tubulin [Oxytricha trifallax]	4e-50	PF00091.20	NA	K10390
CUFF.28210.1	696	AAATAA	1288	0.32	Cryptic tubulin [Oxytricha trifallax]	4e-50	PF00091.20	NA	K10390
CUFF.24744.1	398	AAATAA	1345	0.34	Kinesin, putative [Oxytricha trifallax]	e-124	PF00225.18	GO:0003777, GO:0005524, GO:0007018, GO:0008017	K10392
CUFF.25020.1	803	AAATAA	2128	0.35	kinesin motor domain protein [Stylonychia lemnae]	e-111	PF00225.18	GO:0003777, GO:0005524, GO:0007018, GO:0008017	K10393
CUFF.21011.1	1530	AAATAA	2650	0.32	Kinesin motor domain containing protein [Oxytricha trifallax]	e-171	PF00225.18	GO:0003777, GO:0005524, GO:0007018, GO:0008017	K10394
CUFF.24639.1	674	AAATAA	2677	0.31	Kinesin motor domain containing protein [Oxytricha trifallax]	e-167	PF00225.18	GO:0003777, GO:0005524, GO:0007018, GO:0008017	K10394
CUFF.24639.1	1494	AAATAA	2677	0.31	Kinesin motor domain containing protein [Oxytricha trifallax]	e-167	PF00225.18	GO:0003777, GO:0005524, GO:0007018, GO:0008017	K10394
CUFF.25614.1	2059	AAATAA	2795	0.31	kinesin motor domain containing protein [Stylonychia lemnae]	e-150	PF00225.18	GO:0003777, GO:0005524, GO:0007018, GO:0008017	K10394
CUFF.25614.1	1500	AAATAG	2795	0.31	kinesin motor domain containing protein [Stylonychia lemnae]	e-150	PF00225.18	GO:0003777, GO:0005524, GO:0007018, GO:0008017	K10394
CUFF.25093.1	5097	AAATAA	5725	0.31	Kinesin-like protein [Oxytricha trifallax]	0	PF00225.18,PF00400.27	GO:0003777, GO:0005515, GO:0005524, GO:0007018, GO:0008017	K10395
CUFF.25093.1	3851	AAATAA	5725	0.31	Kinesin-like protein [Oxytricha trifallax]	0	PF00225.18,PF00400.27	GO:0003777, GO:0005515, GO:0005524, GO:0007018, GO:0008017	K10395
CUFF.26198.1	2482	AAATAA	2922	0.33	UNKNOWN [Stylonychia lemnae]	e-179	PF00225.18	GO:0003777, GO:0005524, GO:0007018, GO:0008017	K10396
CUFF.2827.1	854	AAATAA	3761	0.31	kinesin motor domain containing protein [Stylonychia lemnae]	e-160	PF00225.18	GO:0003777, GO:0005524, GO:0007018, GO:0008017	K10396
CUFF.25027.1	1496	AAATAA	2130	0.35	Kinesin-like protein [Oxytricha trifallax]	0	PF00225.18	GO:0003777, GO:0005524, GO:0007018, GO:0008017	K10397
CUFF.2648.1	867	AAATAA	2300	0.31	UNKNOWN [Stylonychia lemnae]	e-168	PF00225.18	GO:0003777, GO:0005524, GO:0007018, GO:0008017	K10397
CUFF.2648.1	1604	AAATAA	2300	0.31	UNKNOWN [Stylonychia lemnae]	e-168	PF00225.18	GO:0003777, GO:0005524, GO:0007018, GO:0008017	K10397
CUFF.3213.1	149	AAATAA	2520	0.32	Kinesin motor domain containing protein [Oxytricha trifallax]	e-128	PF00225.18	GO:0003777, GO:0005524, GO:0007018, GO:0008017	K10398
CUFF.11977.1	1261	AAATAA	2600	0.3	Kinesin motor domain containing protein [Oxytricha trifallax]	e-170	PF00225.18	GO:0003777, GO:0005524, GO:0007018, GO:0008017	K10401
CUFF.5156.1	289	AAATAA	3055	0.31	kinesin motor domain containing protein [Stylonychia lemnae]	e-122	PF00225.18	GO:0003777, GO:0005524, GO:0007018, GO:0008017	K10401
CUFF.5156.1	1040	AAATAG	3055	0.31	kinesin motor domain containing protein [Stylonychia lemnae]	e-122	PF00225.18	GO:0003777, GO:0005524, GO:0007018, GO:0008017	K10401
CUFF.5240.1	1279	AAATAA	2914	0.32	Kinesin motor domain containing protein [Oxytricha trifallax]	e-179	PF00225.18	GO:0003777, GO:0005524, GO:0007018, GO:0008017	K10401
CUFF.25561.1	8740	AAATAA	12668	0.37	dynein heavy chain family protein [Stylonychia lemnae]	0	PF03028.10,PF08393.8,PF12774.2,PF12775.2,PF12777.2,PF12780.2,PF12781.2	GO:0003777, GO:0007018, GO:0030286	K10408
CUFF.1049.1	5982	AAATAA	11014	0.36	cytoplasmic dynein 1 heavy chain 1 [Stylonychia lemnae]	0	PF03028.10,PF07728.9,PF08393.8,PF12774.2,PF12775.2,PF12777.2,PF12780.2,PF12781.2	GO:0003777, GO:0005524, GO:0007018, GO:0016887, GO:0030286	K10413
CUFF.25108.1	6408	AAATAA	12932	0.36	cytoplasmic dynein 2 heavy chain 1 [Stylonychia lemnae]	0	PF03028.10,PF12777.2,PF12781.2	GO:0003777, GO:0007018, GO:0030286	K10414
CUFF.21239.1	1971	AAATAG	2295	0.34	kelch motif family protein [Stylonychia lemnae]	e-175	PF00097.20,PF00643.19,PF01344.20	GO:0005515, GO:0005622, GO:0008270, GO:0046872	K10447
CUFF.21813.1	325	AAATAG	2160	0.33	kelch motif family protein [Stylonychia lemnae]	e-180	PF00097.20,PF00643.19,PF01344.20	GO:0005515, GO:0005622, GO:0008270, GO:0046872	K10447
CUFF.7052.1	557	AAATAA	1909	0.32	Kelch motif family protein [Oxytricha trifallax]	e-159	PF00643.19,PF01344.20,PF13639.1	GO:0005515, GO:0005622, GO:0008270	K10448
CUFF.7052.1	759	AAATAA	1909	0.32	Kelch motif family protein [Oxytricha trifallax]	e-159	PF00643.19,PF01344.20,PF13639.1	GO:0005515, GO:0005622, GO:0008270	K10448
CUFF.4511.1	642	AAATAA	3507	0.3	Kelch motif family protein [Oxytricha trifallax]	2e-77	PF00643.19	GO:0005622, GO:0008270	K10450
CUFF.4511.1	2353	AAATAA	3507	0.3	Kelch motif family protein [Oxytricha trifallax]	2e-77	PF00643.19	GO:0005622, GO:0008270	K10450
CUFF.25909.1	154	AAATAA	1421	0.32	AMP-dependent synthetase and ligase [Oxytricha trifallax]	2e-40	PF01344.20,PF13418.1	GO:0005515	K10523
CUFF.24206.1	2418	AAATAA	3111	0.32	UBA/TS-N domain containing protein [Oxytricha trifallax]	e-110	PF00179.21,PF00644.15	GO:0003950, GO:0016881	K10582
CUFF.25275.1	1164	AAATAA	2160	0.32	hypothetical protein SELMODRAFT_125303, partial [Selaginella moellendorffii]	e-111	PF00632.20	GO:0004842	K10587
CUFF.18690.1	8576	AAATAA	12547	0.31	HECT E3 ubiquitin ligase, putative [Oxytricha trifallax]	0	PF00415.13,PF00632.20	GO:0004842	K10595
CUFF.14322.1	1274	AAATAA	3185	0.31	U-box domain containing protein [Oxytricha trifallax]	2e-89	PF04564.10,PF10408.4	GO:0000151, GO:0004842, GO:0006511, GO:0016567, GO:0034450	K10597
CUFF.14322.1	1554	AAATAA	3185	0.31	U-box domain containing protein [Oxytricha trifallax]	2e-89	PF04564.10,PF10408.4	GO:0000151, GO:0004842, GO:0006511, GO:0016567, GO:0034450	K10597
CUFF.29451.1	483	AAATAA	1130	0.32	RING/U-box superfamily protein isoform 1 [Theobroma cacao]	1e-16	PF13920.1	NA	K10604
CUFF.6080.1	681	AAATAA	2304	0.3	e3 ubiquitin-protein ligase trim37 [Stylonychia lemnae]	e-108	PF00643.19,PF00917.21	GO:0005515, GO:0005622, GO:0008270	K10608
CUFF.17855.1	957	AAATAA	3465	0.31	hypothetical protein SPRG_00222 [Saprolegnia parasitica CBS 223.65]	1e-47	PF00415.13,PF00515.23,PF00630.14	GO:0005515	K10615
CUFF.8646.1	1024	AAATAA	1369	0.32	putative RING finger protein [Wickerhamomyces ciferrii]	6e-10	PF13696.1	NA	K10624
CUFF.5738.1	427	AAATAG	1581	0.32	PREDICTED: E3 ubiquitin-protein ligase CHFR-like [Xiphophorus maculatus]	8e-39	PF00498.21,PF14835.1	GO:0005515	K10644
CUFF.21160.1	258	AAATAA	634	0.33	hypothetical protein [Paramecium tetraurelia strain d4-2]	1e-21	PF13923.1	NA	K10666
CUFF.24181.1	1608	AAATAA	2053	0.36	hypothetical protein OXYTRI_11872 [Oxytricha trifallax]	e-139	PF13639.1	GO:0005515, GO:0008270	K10693
CUFF.1117.1	168	AAATAA	865	0.32	ribonuclease [Genlisea aurea]	1e-47	PF01351.13	NA	K10743
CUFF.21069.1	1078	AAATAA	1504	0.32	Exonuclease 1, putative [Oxytricha trifallax]	2e-76	PF00752.12,PF00867.13	GO:0004518, GO:0006281	K10746
CUFF.5943.1	1936	AAATAA	2461	0.34	dna ligase 1 [Stylonychia lemnae]	0	PF01068.16,PF04675.9,PF04679.10	GO:0003677, GO:0003910, GO:0005524, GO:0006281, GO:0006310	K10747
CUFF.5943.1	1116	AAATAA	2461	0.34	dna ligase 1 [Stylonychia lemnae]	0	PF01068.16,PF04675.9,PF04679.10	GO:0003677, GO:0003910, GO:0005524, GO:0006281, GO:0006310	K10747
CUFF.3268.1	813	AAATAA	1455	0.33	chromatin assembly factor 1 subunit b-like [Stylonychia lemnae]	3e-70	PF00400.27	GO:0005515	K10751
CUFF.8349.1	380	AAATAG	1458	0.32	WD-40 repeat-containing protein MSI4 [Oxytricha trifallax]	6e-82	PF12265.3	NA	K10752
CUFF.13072.1	139	AAATAA	1641	0.3	BRCT domain containing protein [Oxytricha trifallax]	e-101	PF08519.7	GO:0003689, GO:0005524, GO:0005663, GO:0006260	K10754
CUFF.13072.1	1247	AAATAA	1641	0.3	BRCT domain containing protein [Oxytricha trifallax]	e-101	PF08519.7	GO:0003689, GO:0005524, GO:0005663, GO:0006260	K10754
CUFF.6032.1	948	AAATAA	2130	0.34	hypothetical protein OXYTRI_14318 [Oxytricha trifallax]	3e-36	PF00505.14	NA	K10802
CUFF.12523.1	1684	AAATAG	3230	0.3	DNA excision repair protein ERCC-6-like protein [Oxytricha trifallax]	e-123	PF00271.26	GO:0003676, GO:0004386, GO:0005524	K10841
CUFF.21426.1	690	AAATAG	2206	0.33	Transcription factor IIH subunit [Oxytricha trifallax]	0	PF00271.26,PF04851.10,PF13625.1	GO:0003676, GO:0003677, GO:0004386, GO:0005524, GO:0016787	K10843
CUFF.17510.1	1124	AAATAA	2906	0.3	dna repair protein uvh3-like [Stylonychia lemnae]	8e-70	PF00752.12	GO:0004518, GO:0006281	K10846
CUFF.19435.1	666	AAATAA	1233	0.28	DNA repair endonuclease XPF, putative [Oxytricha trifallax]	2e-52	PF02732.10	GO:0003677, GO:0004518	K10848
CUFF.16102.1	566	AAATAA	1613	0.3	Ku P70 DNA helicase [Oxytricha trifallax]	e-124	PF02735.11,PF03730.9,PF03731.10	GO:0003677, GO:0004003, GO:0006303	K10884
CUFF.27311.1	2619	AAATAA	3226	0.3	mitochondrial RNA polymerase [Oxytricha trifallax]	0	PF00940.14,PF14700.1	GO:0003677, GO:0003899, GO:0006351	K10908
CUFF.26869.1	394	AAATAA	771	0.32	U2 small nuclear ribonucleoprotein b'' [Oxytricha trifallax]	7e-29	PF00076.17,PF13893.1	GO:0003676	K11091
CUFF.5073.1	1823	AAATAA	3022	0.3	RecName: Full=Telomerase reverse transcriptase; AltName: Full=Telomerase catalytic subunit; AltName: Full=Telomerase subunit P123 gb|AAC47515.1| telomerase subunit p123 [Euplotes aediculatus]	0	PF00078.22,PF12009.3	GO:0003723, GO:0003964, GO:0006278	K11126
CUFF.12312.2	1862	AAATAA	2044	0.28	regulator of telomere elongation helicase 1-like [Stylonychia lemnae]	9e-70	PF06733.10,PF13307.1	GO:0003676, GO:0003677, GO:0004003, GO:0005524, GO:0006139, GO:0008026, GO:0016818	K11136
CUFF.12312.2	1914	AAATAA	2044	0.28	regulator of telomere elongation helicase 1-like [Stylonychia lemnae]	9e-70	PF06733.10,PF13307.1	GO:0003676, GO:0003677, GO:0004003, GO:0005524, GO:0006139, GO:0008026, GO:0016818	K11136
CUFF.9767.1	1113	AAATAA	1998	0.32	glutamate-cysteine ligase [Stylonychia lemnae]	e-120	PF03074.11	GO:0004357, GO:0006750	K11204
CUFF.12261.2	1366	AAATAA	2959	0.28	ATPase, histidine kinase-, DNA gyrase B [Tetrahymena thermophila SB210]	1e-39	PF00512.20,PF02518.21	GO:0000155, GO:0005524, GO:0007165, GO:0016020	K11233
CUFF.18202.1	2285	AAATAA	2799	0.28	histidine kinase [Mucilaginibacter paludis]	1e-25	PF00072.19,PF02518.21	GO:0000156, GO:0000160, GO:0005524	K11233
CUFF.4579.1	739	AAATAA	1071	0.3	chromosome transmission fidelity protein 18 homolog [Stylonychia lemnae]	2e-25	PF00004.24	GO:0005524	K11269
CUFF.13661.1	355	AAATAA	2157	0.31	conserved hypothetical protein [Candida tropicalis MYA-3404]	6e-31	PF06733.10	GO:0003677, GO:0004003, GO:0005524	K11273
CUFF.13661.1	773	AAATAG	2157	0.31	conserved hypothetical protein [Candida tropicalis MYA-3404]	6e-31	PF06733.10	GO:0003677, GO:0004003, GO:0005524	K11273
CUFF.20994.1	268	AAATAA	1575	0.33	hypothetical protein OXYTRI_22480 [Oxytricha trifallax]	3e-98	PF02373.17	NA	K11323
CUFF.28204.1	258	AAATAA	1177	0.29	transcriptional sir2 family protein [Stylonychia lemnae]	1e-46	PF02146.12	GO:0070403	K11416
CUFF.28204.1	685	AAATAA	1177	0.29	transcriptional sir2 family protein [Stylonychia lemnae]	1e-46	PF02146.12	GO:0070403	K11416
CUFF.9668.1	477	AAATAA	1079	0.31	hypothetical protein GUITHDRAFT_99101 [Guillardia theta CCMP2712]	6e-37	PF00856.23	GO:0005515	K11431
CUFF.9668.1	718	AAATAA	1079	0.31	hypothetical protein GUITHDRAFT_99101 [Guillardia theta CCMP2712]	6e-37	PF00856.23	GO:0005515	K11431
CUFF.3794.1	1835	AAATAA	5463	0.31	regulator of chromosome condensation [Stylonychia lemnae]	1e-93	PF00415.13,PF13540.1	NA	K11493
CUFF.3794.1	2736	AAATAA	5463	0.31	regulator of chromosome condensation [Stylonychia lemnae]	1e-93	PF00415.13,PF13540.1	NA	K11493
CUFF.24880.1	1038	AAATAA	1743	0.34	rcc1 and btb domain-containing [Stylonychia lemnae]	e-160	PF00415.13,PF00651.26	GO:0005515	K11494
CUFF.2450.1	1324	AAATAA	3929	0.31	Kinesin motor domain containing protein [Oxytricha trifallax]	0	PF00225.18,PF00415.13	GO:0003777, GO:0005524, GO:0007018, GO:0008017	K11498
CUFF.18193.1	1641	AAATAA	2906	0.33	centromere protein j [Stylonychia lemnae]	2e-48	PF07202.8	NA	K11502
CUFF.18812.1	701	AAATAA	2505	0.31	centromere protein j [Stylonychia lemnae]	1e-64	PF07202.8	NA	K11502
CUFF.18812.1	1110	AAATAG	2505	0.31	centromere protein j [Stylonychia lemnae]	1e-64	PF07202.8	NA	K11502
CUFF.14883.1	853	AAATAG	1968	0.31	Multi-sensor hybrid histidine kinase [Oxytricha trifallax]	6e-36	PF00512.20,PF02518.21	GO:0000155, GO:0005524, GO:0007165, GO:0016020	K11527
CUFF.19640.1	1831	AAATAA	2063	0.28	Multi-sensor hybrid histidine kinase [Oxytricha trifallax]	9e-35	PF00512.20,PF02518.21	GO:0000155, GO:0005524, GO:0007165, GO:0016020	K11527
CUFF.6485.1	1324	AAATAG	2176	0.32	Multi-sensor hybrid histidine kinase [Oxytricha trifallax]	3e-37	PF00512.20,PF02518.21	GO:0000155, GO:0005524, GO:0007165, GO:0016020	K11527
CUFF.26220.1	793	AAATAA	1682	0.33	serine threonine-protein phosphatase 2a regulatory subunit b subunit alpha-like [Stylonychia lemnae]	e-163	PF13202.1,PF13499.1	GO:0005509	K11583
CUFF.21017.1	1192	AAATAA	1577	0.36	Serine/threonine protein phosphatase 2A 59 kDa regulatory subunit B' eta isoform, putative [Perkinsus marinus ATCC 50983]	1e-89	PF01603.15	GO:0000159, GO:0007165, GO:0008601	K11584
CUFF.21036.1	280	AAATAA	1421	0.36	Serine/threonine protein phosphatase 2A 59 kDa regulatory subunit B' eta isoform, putative [Perkinsus marinus ATCC 50983]	2e-89	PF01603.15	GO:0000159, GO:0007165, GO:0008601	K11584
CUFF.27358.1	1153	AAATAA	1511	0.36	protein phosphatase 2A regulatory subunit B, putative [Perkinsus marinus ATCC 50983]	5e-94	PF01603.15	GO:0000159, GO:0007165, GO:0008601	K11584
CUFF.24164.1	1450	AAATAA	3557	0.33	hypothetical protein COCSUDRAFT_46779 [Coccomyxa subellipsoidea C-169]	e-168	PF00176.18,PF00271.26,PF09111.5	GO:0003676, GO:0003677, GO:0004386, GO:0005524, GO:0005634, GO:0006338, GO:0016818	K11654
CUFF.24164.1	903	AAATAA	3557	0.33	hypothetical protein COCSUDRAFT_46779 [Coccomyxa subellipsoidea C-169]	e-168	PF00176.18,PF00271.26,PF09111.5	GO:0003676, GO:0003677, GO:0004386, GO:0005524, GO:0005634, GO:0006338, GO:0016818	K11654
CUFF.14236.1	1175	AAATAA	2121	0.3	actin-related protein 8 [Stylonychia lemnae]	4e-91	PF00022.14	NA	K11673
CUFF.21085.1	672	AAATAA	887	0.34	bromodomain containing protein [Stylonychia lemnae]	3e-39	PF00439.20	GO:0005515	K11684
CUFF.17164.1	1201	AAATAA	1900	0.3	RNA-dependent RNA polymerase-like protein 03 [Stentor coeruleus]	8e-43	PF05183.7	GO:0003968	K11699
CUFF.17164.1	492	AAATAG	1900	0.3	RNA-dependent RNA polymerase-like protein 03 [Stentor coeruleus]	8e-43	PF05183.7	GO:0003968	K11699
CUFF.11139.1	1286	AAATAA	3191	0.3	Ubiquitin carboxyl-terminal hydrolase [Oxytricha trifallax]	e-108	PF00443.24,PF06337.7	GO:0004843, GO:0006511, GO:0036459	K11835
CUFF.24250.1	989	AAATAA	3633	0.31	ubiquitin carboxyl-terminal hydrolase [Stylonychia lemnae]	e-159	PF00443.24,PF06337.7	GO:0004843, GO:0006511, GO:0036459	K11835
CUFF.24250.1	3048	AAATAA	3633	0.31	ubiquitin carboxyl-terminal hydrolase [Stylonychia lemnae]	e-159	PF00443.24,PF06337.7	GO:0004843, GO:0006511, GO:0036459	K11835
CUFF.4753.1	523	AAATAA	3422	0.33	Ubiquitin carboxyl-terminal hydrolase [Oxytricha trifallax]	e-118	PF00443.24,PF06337.7	GO:0004843, GO:0006511, GO:0036459	K11835
CUFF.4053.1	974	AAATAA	4194	0.29	BnaC09g48960D [Brassica napus]	3e-66	PF00443.24	GO:0006511, GO:0036459	K11838
CUFF.4053.1	1614	AAATAA	4194	0.29	BnaC09g48960D [Brassica napus]	3e-66	PF00443.24	GO:0006511, GO:0036459	K11838
CUFF.26361.1	1264	AAATAA	1709	0.32	ubiquitin carboxyl-terminal hydrolase 2-like [Stylonychia lemnae]	1e-75	PF00443.24	GO:0006511, GO:0036459	K11839
CUFF.3620.1	2159	AAATAA	8071	0.33	UNKNOWN [Stylonychia lemnae]	0	PF00443.24,PF02820.13	GO:0005634, GO:0006355, GO:0006511, GO:0036459	K11840
CUFF.3620.1	3078	AAATAA	8071	0.33	UNKNOWN [Stylonychia lemnae]	0	PF00443.24,PF02820.13	GO:0005634, GO:0006355, GO:0006511, GO:0036459	K11840
CUFF.5491.1	1537	AAATAA	2313	0.31	Ubiquitin carboxyl-terminal hydrolase [Oxytricha trifallax]	2e-38	PF00443.24	GO:0006511, GO:0036459	K11841
CUFF.26356.1	1682	AAATAA	3095	0.29	Ubiquitin carboxyl-terminal hydrolase family protein [Oxytricha trifallax]	6e-43	PF00443.24,PF06337.7	GO:0004843, GO:0006511, GO:0036459	K11842
CUFF.26356.2	1655	AAATAA	3068	0.3	Ubiquitin carboxyl-terminal hydrolase family protein [Oxytricha trifallax]	6e-43	PF00443.24,PF06337.7	GO:0004843, GO:0006511, GO:0036459	K11842
CUFF.26035.1	1149	AAATAA	2071	0.3	Ubiquitin carboxyl-terminal hydrolase family protein [Oxytricha trifallax]	2e-44	PF00443.24	GO:0006511, GO:0036459	K11849
CUFF.26035.1	1561	AAATAA	2071	0.3	Ubiquitin carboxyl-terminal hydrolase family protein [Oxytricha trifallax]	2e-44	PF00443.24	GO:0006511, GO:0036459	K11849
CUFF.5037.1	1192	AAATAA	2999	0.28	Ubiquitin carboxyl-terminal hydrolase family protein [Tetrahymena thermophila]	2e-35	PF00443.24	GO:0006511, GO:0036459	K11849
CUFF.27733.1	582	AAATAA	1339	0.3	Peptidase C19, ubiquitin carboxyl-terminal hydrolase 2 domain-containing protein [Rozella allomycis CSF55]	6e-31	PF00443.24	GO:0006511, GO:0036459	K11855
CUFF.27733.1	742	AAATAA	1339	0.3	Peptidase C19, ubiquitin carboxyl-terminal hydrolase 2 domain-containing protein [Rozella allomycis CSF55]	6e-31	PF00443.24	GO:0006511, GO:0036459	K11855
CUFF.4455.1	192	AAATAA	3696	0.3	hypothetical protein [Paramecium tetraurelia strain d4-2]	e-107	PF00443.24	GO:0006511, GO:0036459	K11857
CUFF.1353.1	1155	AAATAA	1962	0.29	hypothetical protein OXYTRI_03008 [Oxytricha trifallax]	3e-35	PF01398.16	GO:0005515	K11865
CUFF.14678.1	500	AAATAA	976	0.31	IBR domain protein [Tetrahymena thermophila SB210]	2e-33	PF01485.16,PF13639.1	GO:0005515, GO:0008270	K11975
CUFF.26585.1	590	AAATAA	948	0.33	unnamed protein product [Arabidopsis thaliana]	1e-21	PF13639.1	GO:0005515, GO:0008270	K11982
CUFF.3648.1	1388	AAATAA	1708	0.3	sodium hydrogen exchanger [Stylonychia lemnae]	5e-62	PF00999.16	GO:0006812, GO:0015299, GO:0016021, GO:0055085	K12041
CUFF.3648.1	454	AAATAG	1708	0.3	sodium hydrogen exchanger [Stylonychia lemnae]	5e-62	PF00999.16	GO:0006812, GO:0015299, GO:0016021, GO:0055085	K12041
CUFF.17231.1	461	AAATAA	1044	0.32	PREDICTED: N-acylethanolamine-hydrolyzing acid amidase-like [Saccoglossus kowalevskii]	9e-26	PF15508.1	NA	K12348
CUFF.23215.1	803	AAATAA	1868	0.32	Ser/Thr protein phosphatase family protein [Tetrahymena thermophila]	5e-72	PF00149.23	GO:0016787	K12350
CUFF.685.1	399	AAATAA	917	0.28	PREDICTED: AP-1 complex subunit mu-2-like [Malus domestica]	2e-22	PF00928.16	GO:0005515, GO:0006886, GO:0016192, GO:0030131	K12393
CUFF.18281.1	300	AAATAA	2225	0.31	UNKNOWN [Stylonychia lemnae]	e-118	PF01602.15	GO:0006886, GO:0016192, GO:0030117	K12400
CUFF.18281.1	143	AAATAA	2225	0.31	UNKNOWN [Stylonychia lemnae]	e-118	PF01602.15	GO:0006886, GO:0016192, GO:0030117	K12400
CUFF.14325.1	903	AAATAA	1418	0.31	silent information regulator protein sir2 [Stylonychia lemnae]	2e-60	PF02146.12	GO:0070403	K12410
CUFF.24232.1	168	AAATAA	1807	0.31	C2 domain containing protein [Oxytricha trifallax]	9e-23	PF00168.25,PF13499.1	GO:0005509, GO:0005515	K12486
CUFF.24232.1	910	AAATAA	1807	0.31	C2 domain containing protein [Oxytricha trifallax]	9e-23	PF00168.25,PF13499.1	GO:0005509, GO:0005515	K12486
CUFF.25425.1	817	AAATAA	1199	0.3	Trans-prenyltransferase [Oxytricha trifallax]	3e-81	PF00348.12	GO:0008299	K12504
CUFF.2058.1	783	AAATAA	3543	0.29	3'-5' exonuclease family protein [Oxytricha trifallax]	1e-82	PF01612.15	GO:0003676, GO:0006139, GO:0008408	K12591
CUFF.8515.1	377	AAATAA	2706	0.28	ccr4-not transcription complex subunit 1-like [Stylonychia lemnae]	2e-31	PF12842.2	NA	K12604
CUFF.12101.1	1053	AAATAA	1306	0.35	hypothetical protein OXYTRI_23511 [Oxytricha trifallax]	e-129	PF00270.24,PF00271.26	GO:0003676, GO:0004386, GO:0005524	K12614
CUFF.12101.1	392	AAATAA	1306	0.35	hypothetical protein OXYTRI_23511 [Oxytricha trifallax]	e-129	PF00270.24,PF00271.26	GO:0003676, GO:0004386, GO:0005524	K12614
CUFF.7631.1	1267	AAATAA	1698	0.33	otu-like cysteine protease family protein [Stylonychia lemnae]	6e-81	PF02338.14,PF02820.13	GO:0005634, GO:0006355	K12655
CUFF.19428.1	741	AAATAA	1431	0.32	hypothetical protein CHLNCDRAFT_56335 [Chlorella variabilis]	3e-79	PF00076.17,PF00160.16	GO:0003676, GO:0003755, GO:0006457	K12735
CUFF.19428.1	1102	AAATAG	1431	0.32	hypothetical protein CHLNCDRAFT_56335 [Chlorella variabilis]	3e-79	PF00076.17,PF00160.16	GO:0003676, GO:0003755, GO:0006457	K12735
CUFF.9912.1	357	AAATAA	897	0.33	peptidyl-prolyl cis-trans isomerase-like 6-like [Stylonychia lemnae]	2e-78	PF00160.16	GO:0003755, GO:0006457	K12739
CUFF.5793.1	1037	AAATAA	1592	0.33	Protein kinase domain containing protein [Oxytricha trifallax]	e-118	PF00069.20,PF13499.1	GO:0004672, GO:0005509, GO:0005524, GO:0006468	K12776
CUFF.17138.1	817	AAATAA	3180	0.33	pre-mrna splicing factor atp-dependent rna helicase [Stylonychia lemnae]	0	PF00270.24,PF00271.26,PF04408.18,PF07717.11	GO:0003676, GO:0004386, GO:0005524	K12815
CUFF.15821.1	765	AAATAA	1237	0.3	pre-mrna-splicing factor 18 [Stylonychia lemnae]	5e-38	PF02840.10,PF08799.6	GO:0005681, GO:0008380	K12817
CUFF.27745.1	1566	AAATAA	2291	0.32	ATP-dependent RNA helicase, putative [Oxytricha trifallax]	0	PF00270.24,PF00271.26,PF04408.18,PF07717.11	GO:0003676, GO:0004386, GO:0005524	K12820
CUFF.28791.1	328	AAATAA	1424	0.3	pre-mrna-processing protein 40a [Stylonychia lemnae]	1e-53	PF01846.14	NA	K12821
CUFF.13370.1	861	AAATAA	1635	0.31	Splicing factor 3A putative [Oxytricha trifallax]	9e-70	PF11931.3,PF12874.2	NA	K12827
CUFF.25565.1	736	AAATAA	1573	0.34	spliceosomal protein sap, putative [Ricinus communis]	e-133	PF03178.10	GO:0003676, GO:0005634	K12830
CUFF.25565.1	258	AAATAA	1573	0.34	spliceosomal protein sap, putative [Ricinus communis]	e-133	PF03178.10	GO:0003676, GO:0005634	K12830
CUFF.19653.1	634	AAATAA	1930	0.35	RNA-binding proteins (RRM domain) [Oxytricha trifallax]	2e-44	PF00076.17	GO:0003676	K12837
CUFF.25421.1	340	AAATAA	1441	0.33	u4 u6 small nuclear ribonucleoprotein prp31-like [Stylonychia lemnae]	2e-94	PF01798.13,PF08060.8,PF09785.4	NA	K12844
CUFF.26512.1	711	AAATAG	1535	0.32	PRP38 domain containing protein [Oxytricha trifallax]	4e-55	PF03371.10	NA	K12850
CUFF.25694.1	802	AAATAG	2343	0.33	hypothetical protein OXYTRI_00226 [Oxytricha trifallax]	e-127	PF11831.3	NA	K12860
CUFF.22183.1	189	AAATAA	903	0.34	pre-mrna-splicing factor isy1 homolog [Stylonychia lemnae]	1e-21	PF06246.7	NA	K12870
CUFF.5318.1	806	AAATAA	2468	0.3	MIF4G domain containing protein [Brugia malayi]	1e-13	PF09088.6	GO:0016070	K12882
CUFF.14736.1	683	AAATAA	2349	0.3	3-5 exonuclease family protein [Stylonychia lemnae]	2e-68	PF01612.15	GO:0003676, GO:0006139, GO:0008408	K12951
CUFF.14736.1	1008	AAATAA	2349	0.3	3-5 exonuclease family protein [Stylonychia lemnae]	2e-68	PF01612.15	GO:0003676, GO:0006139, GO:0008408	K12951
CUFF.8376.1	959	AAATAA	1472	0.33	rna binding domain protein [Stylonychia lemnae]	2e-76	PF14237.1,PF14259.1	NA	K13093
CUFF.20326.1	500	AAATAA	850	0.33	g patch domain and kow motifs-containing [Stylonychia lemnae]	2e-16	PF12656.2	NA	K13101
CUFF.15653.1	444	AAATAA	880	0.3	UNKNOWN [Stylonychia lemnae]	1e-25	PF09736.4	NA	K13106
CUFF.7876.1	294	AAATAA	767	0.33	hypothetical protein [Paramecium tetraurelia strain d4-2]	4e-53	PF00076.17	GO:0003676	K13107
CUFF.27618.1	1068	AAATAG	1468	0.32	hypothetical protein OXYTRI_09946 [Oxytricha trifallax]	4e-32	PF06991.6	NA	K13110
CUFF.7652.1	651	AAATAA	1706	0.29	hypothetical protein DICPUDRAFT_77157 [Dictyostelium purpureum]	1e-42	PF00400.27	GO:0005515	K13111
CUFF.26890.1	921	AAATAA	1870	0.3	DUF1604 domain-containing protein [Oxytricha trifallax]	4e-42	PF07713.8	NA	K13123
CUFF.26890.1	317	AAATAA	1870	0.3	DUF1604 domain-containing protein [Oxytricha trifallax]	4e-42	PF07713.8	NA	K13123
CUFF.6483.1	1253	AAATAA	2138	0.31	integrator complex subunit 11 [Stylonychia lemnae]	e-134	PF07521.7,PF10996.3,PF12706.2	NA	K13148
CUFF.23419.1	279	AAATAA	1199	0.33	L-asparaginase/archaeal Glu-tRNAGln amidotransferase subunit D [Oxytricha trifallax]	1e-49	PF00710.15,PF12796.2	GO:0006520	K13278
CUFF.13178.1	578	AAATAA	2174	0.31	3'5'-cyclic nucleotide phosphodiesterase family protein [Oxytricha trifallax]	1e-76	PF00233.14	GO:0004114, GO:0007165	K13293
CUFF.5960.1	1622	AAATAA	2241	0.29	3'5'-cyclic nucleotide phosphodiesterase family protein [Oxytricha trifallax]	9e-72	PF00233.14	GO:0004114, GO:0007165	K13293
CUFF.25111.1	247	AAATAA	1712	0.31	UNKNOWN [Stylonychia lemnae]	e-158	PF00069.20	GO:0004672, GO:0005524, GO:0006468	K13302
CUFF.2541.1	570	AAATAA	949	0.27	PREDICTED: peroxisome assembly protein 12-like [Strongylocentrotus purpuratus]	2e-19	PF04757.9	NA	K13345
CUFF.2541.1	401	AAATAA	949	0.27	PREDICTED: peroxisome assembly protein 12-like [Strongylocentrotus purpuratus]	2e-19	PF04757.9	NA	K13345
CUFF.13041.1	121	AAATAA	601	0.33	Peroxisomal membrane protein MPV17 (ISS) [Oxytricha trifallax]	3e-28	PF04117.7	GO:0016021	K13348
CUFF.9524.1	302	AAATAA	631	0.31	hypothetical protein S40293_02290 [Stachybotrys chartarum IBT 40293]	1e-16	PF04117.7	GO:0016021	K13348
CUFF.24092.1	814	AAATAA	3245	0.3	Male sterility protein [Tetrahymena thermophila]	e-164	PF03015.14,PF07993.7	GO:0080019	K13356
CUFF.14411.1	795	AAATAA	1540	0.31	Protein kinase domain containing protein [Oxytricha trifallax]	e-108	PF00069.20,PF13499.1	GO:0004672, GO:0005509, GO:0005524, GO:0006468	K13412
CUFF.14411.1	1024	AAATAA	1540	0.31	Protein kinase domain containing protein [Oxytricha trifallax]	e-108	PF00069.20,PF13499.1	GO:0004672, GO:0005509, GO:0005524, GO:0006468	K13412
CUFF.24631.1	981	AAATAA	1555	0.32	calcium-dependent protein [Stylonychia lemnae]	e-131	PF00069.20,PF13499.1	GO:0004672, GO:0005509, GO:0005524, GO:0006468	K13412
CUFF.24815.1	306	AAATAA	1586	0.32	Protein kinase domain containing protein [Oxytricha trifallax]	e-123	PF00069.20,PF13499.1	GO:0004672, GO:0005509, GO:0005524, GO:0006468	K13412
CUFF.25539.1	1364	AAATAA	1535	0.32	Protein kinase domain containing protein [Oxytricha trifallax]	e-158	PF00069.20,PF13499.1	GO:0004672, GO:0005509, GO:0005524, GO:0006468	K13412
CUFF.25765.1	1183	AAATAA	1713	0.33	protein kinase domain protein [Ichthyophthirius multifiliis]	1e-97	PF00069.20,PF13499.1	GO:0004672, GO:0005509, GO:0005524, GO:0006468	K13412
CUFF.25817.1	1069	AAATAA	1534	0.32	Protein kinase domain containing protein [Oxytricha trifallax]	5e-99	PF00069.20,PF13499.1	GO:0004672, GO:0005509, GO:0005524, GO:0006468	K13412
CUFF.27607.1	362	AAATAA	1645	0.32	Protein kinase domain containing protein [Oxytricha trifallax]	e-157	PF00069.20,PF13499.1,PF13833.1	GO:0004672, GO:0005509, GO:0005524, GO:0006468	K13412
CUFF.27607.1	555	AAATAG	1645	0.32	Protein kinase domain containing protein [Oxytricha trifallax]	e-157	PF00069.20,PF13499.1,PF13833.1	GO:0004672, GO:0005509, GO:0005524, GO:0006468	K13412
CUFF.28796.1	706	AAATAA	1465	0.31	protein kinase domain containing protein [Stylonychia lemnae]	e-130	PF00069.20,PF13499.1	GO:0004672, GO:0005509, GO:0005524, GO:0006468	K13412
CUFF.7642.1	1219	AAATAA	1667	0.3	Protein kinase domain containing protein [Oxytricha trifallax]	6e-99	PF00069.20,PF13499.1	GO:0004672, GO:0005509, GO:0005524, GO:0006468	K13412
CUFF.7642.1	306	AAATAA	1667	0.3	Protein kinase domain containing protein [Oxytricha trifallax]	6e-99	PF00069.20,PF13499.1	GO:0004672, GO:0005509, GO:0005524, GO:0006468	K13412
CUFF.7653.1	1362	AAATAA	1704	0.29	Protein kinase domain containing protein [Oxytricha trifallax]	e-133	PF00069.20,PF13499.1	GO:0004672, GO:0005509, GO:0005524, GO:0006468	K13412
CUFF.7985.1	1056	AAATAA	1403	0.33	Protein kinase domain containing protein [Oxytricha trifallax]	e-110	PF00069.20,PF13405.1,PF13499.1	GO:0004672, GO:0005509, GO:0005524, GO:0006468	K13412
CUFF.15851.1	798	AAATAA	1219	0.32	hypothetical protein OXYTRI_14643 [Oxytricha trifallax]	5e-54	PF01083.17	GO:0008152, GO:0016787	K13696
CUFF.15851.2	732	AAATAA	1153	0.31	hypothetical protein OXYTRI_14643 [Oxytricha trifallax]	2e-54	PF12695.2	NA	K13696
CUFF.26994.1	1683	AAATAA	2147	0.33	UNKNOWN [Stylonychia lemnae]	2e-41	PF01699.19	GO:0016021, GO:0055085	K13754
CUFF.18848.1	1073	AAATAA	2091	0.3	3'5'-cyclic nucleotide phosphodiesterase family protein [Euplotes aediculatus]	e-159	PF00233.14,PF00520.26	GO:0004114, GO:0005216, GO:0006811, GO:0007165, GO:0016020, GO:0055085	K13755
CUFF.20853.1	441	AAATAA	1631	0.29	Bifunctional 3-phosphoadenosine 5-phosphosulfate synthetase 2 [Oxytricha trifallax]	6e-65	PF01583.15,PF14306.1	GO:0000103, GO:0004020, GO:0005524	K13811
CUFF.23530.1	720	AAATAA	2007	0.31	sec23 sec24 trunk domain containing protein [Stylonychia lemnae]	e-133	PF00626.17,PF04811.10,PF08033.7	GO:0006886, GO:0006888, GO:0030127	K14007
CUFF.29361.1	638	AAATAA	907	0.32	Ubiquitin fusion degradaton protein, putative [Oxytricha trifallax]	4e-87	PF03152.9	GO:0006511	K14016
CUFF.19219.1	1505	AAATAA	2495	0.3	sel1 domain protein repeat-containing protein [Stylonychia lemnae]	2e-61	PF00515.23,PF08238.7	GO:0005515	K14026
CUFF.19219.1	1767	AAATAA	2495	0.3	sel1 domain protein repeat-containing protein [Stylonychia lemnae]	2e-61	PF00515.23,PF08238.7	GO:0005515	K14026
CUFF.15472.1	316	AAATAA	1039	0.33	cytoplasmic trna 2-thiolation protein 1-like [Stylonychia lemnae]	e-128	PF01171.15	NA	K14168
CUFF.1347.1	1005	AAATAA	1276	0.32	hypothetical protein OXYTRI_10815 [Oxytricha trifallax]	1e-72	PF01490.13	NA	K14209
CUFF.20924.1	926	AAATAA	1529	0.32	Amino acid transporter, putative [Oxytricha trifallax]	3e-43	PF01490.13	NA	K14209
CUFF.29377.1	366	AAATAA	738	0.3	hypothetical protein OXYTRI_10815 [Oxytricha trifallax]	6e-41	PF01490.13	NA	K14209
CUFF.29505.1	215	AAATAA	2599	0.37	Armadillo/beta-catenin-like repeat-containing protein [Oxytricha trifallax]	e-101	PF03810.14	GO:0006886, GO:0008536	K14293
CUFF.21505.1	480	AAATAG	1074	0.35	PREDICTED: rae1-like protein At1g80670 [Malus domestica]	6e-40	PF00400.27	GO:0005515	K14298
CUFF.21505.1	167	AAATAG	1074	0.35	PREDICTED: rae1-like protein At1g80670 [Malus domestica]	6e-40	PF00400.27	GO:0005515	K14298
CUFF.4581.1	482	AAATAA	2116	0.29	MIF4G domain containing protein [Oxytricha trifallax]	3e-41	PF02854.14	GO:0003723, GO:0005515	K14327
CUFF.28690.1	1230	AAATAA	1793	0.33	poly polymerase [Stylonychia lemnae]	e-108	PF04926.10,PF04928.12	GO:0003723, GO:0004652, GO:0005634, GO:0043631	K14376
CUFF.613.1	1236	AAATAA	2649	0.29	putative cleavage and polyadenylation specificity factor subunit 2 [Oxytricha trifallax]	1e-37	PF10996.3	NA	K14402
CUFF.613.1	224	AAATAA	2649	0.29	putative cleavage and polyadenylation specificity factor subunit 2 [Oxytricha trifallax]	1e-37	PF10996.3	NA	K14402
CUFF.2925.1	404	AAATAA	1018	0.35	Cleavage and polyadenylation specificity factor subunit 4, partial [Stegodyphus mimosarum]	1e-32	PF00642.19	GO:0046872	K14404
CUFF.11368.1	1050	AAATAA	1579	0.3	acid phosphatase [Legionella wadsworthii]	3e-23	PF00328.17	GO:0003993	K14410
CUFF.11369.1	530	AAATAA	1441	0.31	hypothetical protein [Paramecium tetraurelia strain d4-2]	1e-24	PF00328.17	GO:0003993	K14410
CUFF.4828.1	2972	AAATAA	4819	0.31	type III restriction enzyme, res subunit family protein [Tetrahymena thermophila SB210]	e-176	PF00176.18,PF00271.26,PF00385.19	GO:0003676, GO:0003677, GO:0004386, GO:0005524	K14437
CUFF.12347.1	2196	AAATAA	2561	0.3	ATP-binding region ATPase domain protein [Oxytricha trifallax]	2e-30	PF00072.19,PF00512.20,PF02518.21	GO:0000155, GO:0000156, GO:0000160, GO:0005524, GO:0007165, GO:0016020	K14489
CUFF.9705.1	1382	AAATAA	2546	0.27	multi-sensor hybrid histidine kinase [Haloplasma contractile]	2e-27	PF00512.20,PF02518.21	GO:0000155, GO:0005524, GO:0007165, GO:0016020	K14489
CUFF.9705.2	1188	AAATAA	2352	0.27	multi-sensor hybrid histidine kinase [Haloplasma contractile]	2e-27	PF00512.20,PF02518.21	GO:0000155, GO:0005524, GO:0007165, GO:0016020	K14489
CUFF.9705.3	1355	AAATAA	2519	0.27	multi-sensor hybrid histidine kinase [Haloplasma contractile]	2e-27	PF00512.20,PF02518.21	GO:0000155, GO:0005524, GO:0007165, GO:0016020	K14489
CUFF.10726.1	1388	AAATAG	2133	0.32	Multi-sensor hybrid histidine kinase [Oxytricha trifallax]	2e-38	PF00512.20,PF02518.21	GO:0000155, GO:0005524, GO:0007165, GO:0016020	K14509
CUFF.5789.1	1304	AAATAA	1991	0.29	pas pac sensor hybrid histidine kinase [Stylonychia lemnae]	2e-26	PF00512.20,PF02518.21	GO:0000155, GO:0005524, GO:0007165, GO:0016020	K14509
CUFF.5790.1	1304	AAATAA	2203	0.29	Phospholipid-translocating P-type ATPase, flippase family protein [Oxytricha trifallax]	1e-26	PF00512.20,PF02518.21	GO:0000155, GO:0005524, GO:0007165, GO:0016020	K14509
CUFF.21956.1	454	AAATAA	1584	0.39	serine threonine kinase [Stylonychia lemnae]	e-105	PF07714.12,PF13855.1	GO:0004672, GO:0005515, GO:0006468	K14510
CUFF.21956.1	210	AAATAA	1584	0.39	serine threonine kinase [Stylonychia lemnae]	e-105	PF07714.12,PF13855.1	GO:0004672, GO:0005515, GO:0006468	K14510
CUFF.19493.1	1572	AAATAG	2775	0.3	transducin beta-like protein 3 [Stylonychia lemnae]	e-145	PF00400.27,PF08625.6	GO:0005515, GO:0006364, GO:0032040	K14555
CUFF.13990.1	1208	AAATAA	2994	0.31	wd domain-containing protein [Stylonychia lemnae]	0	PF00400.27	GO:0005515	K14556
CUFF.13990.1	2511	AAATAA	2994	0.31	wd domain-containing protein [Stylonychia lemnae]	0	PF00400.27	GO:0005515	K14556
CUFF.901.1	816	AAATAA	3000	0.33	GTP-binding protein required for 40S ribosome biogenesis [Oxytricha trifallax]	e-124	PF04950.7	NA	K14569
CUFF.15905.1	1095	AAATAA	2455	0.33	ATPases of the AAA+ class [Oxytricha trifallax]	e-170	PF00004.24	GO:0005524	K14571
CUFF.15905.1	1579	AAATAA	2455	0.33	ATPases of the AAA+ class [Oxytricha trifallax]	e-170	PF00004.24	GO:0005524	K14571
CUFF.18047.1	1219	AAATAA	2677	0.29	probable RNA-binding protein [Tetrahymena thermophila]	e-129	PF00076.17	GO:0003676	K14787
CUFF.26407.1	989	AAATAA	1944	0.3	hypothetical protein TTHERM_00160670 [Tetrahymena thermophila]	e-120	PF08159.7	GO:0005634	K14788
CUFF.3881.1	2467	AAATAA	3394	0.3	phospholipid-translocating p-type flippase family protein [Stylonychia lemnae]	0	PF00122.15,PF13246.1	GO:0000166, GO:0046872	K14802
CUFF.24291.1	1253	AAATAA	1619	0.31	protein phosphatase [Stylonychia lemnae]	e-106	PF00481.16	GO:0003824	K14803
CUFF.28436.1	363	AAATAA	1078	0.35	hypothetical protein [Paramecium tetraurelia strain d4-2]	3e-58	PF00481.16	GO:0003824	K14803
CUFF.28436.1	601	AAATAA	1078	0.35	hypothetical protein [Paramecium tetraurelia strain d4-2]	3e-58	PF00481.16	GO:0003824	K14803
CUFF.26077.1	310	AAATAA	1007	0.32	Brix domain-containing protein [Oxytricha trifallax]	4e-75	PF04427.13	NA	K14820
CUFF.9930.1	288	AAATAA	645	0.32	protein mak16 homolog b-like [Stylonychia lemnae]	9e-54	PF01778.12,PF04874.9	NA	K14831
CUFF.7028.1	1399	AAATAG	1907	0.27	Nucleolar complex protein 3 [Oxytricha trifallax]	6e-72	PF03914.12,PF07540.6	NA	K14834
CUFF.25663.1	1987	AAATAA	2417	0.31	hypothetical protein OXYTRI_23079 [Oxytricha trifallax]	e-103	PF05285.7,PF08158.7	NA	K14856
CUFF.505.1	200	AAATAA	1022	0.31	COMPASS component SWD2, putative [Oxytricha trifallax]	8e-58	PF00400.27	GO:0005515	K14962
CUFF.13391.1	1412	AAATAA	1691	0.3	hypothetical protein OXYTRI_19000 [Oxytricha trifallax]	3e-68	PF13415.1	NA	K14966
CUFF.14187.1	1970	AAATAA	2223	0.28	Multi-sensor hybrid histidine kinase [Oxytricha trifallax]	8e-28	PF00512.20,PF02518.21	GO:0000155, GO:0005524, GO:0007165, GO:0016020	K14982
CUFF.1858.1	197	AAATAA	1731	0.31	UNKNOWN [Stylonychia lemnae]	3e-75	PF01490.13	NA	K14995
CUFF.9267.1	621	AAATAA	1094	0.31	hypothetical protein OXYTRI_01604 [Oxytricha trifallax]	3e-56	PF00153.22	NA	K15102
CUFF.1728.1	508	AAATAA	982	0.34	GF15765 [Drosophila ananassae]	4e-29	PF00153.22	NA	K15109
CUFF.14176.1	561	AAATAA	2379	0.32	transcription elongation factor spt5 [Stylonychia lemnae]	2e-91	PF00467.24,PF03439.8	NA	K15172
CUFF.8671.1	611	AAATAA	1351	0.31	UNKNOWN [Stylonychia lemnae]	3e-51	PF05179.9	NA	K15175
CUFF.1023.1	3125	AAATAA	5894	0.28	snf2 chromatin remodeling protein [Stylonychia lemnae]	e-116	PF00176.18,PF00271.26	GO:0003676, GO:0003677, GO:0004386, GO:0005524	K15192
CUFF.1023.1	1674	AAATAA	5894	0.28	snf2 chromatin remodeling protein [Stylonychia lemnae]	e-116	PF00176.18,PF00271.26	GO:0003676, GO:0003677, GO:0004386, GO:0005524	K15192
CUFF.21213.1	647	AAATAG	1004	0.28	poly ADP-ribose polymerase family, member 14-like protein [Naegleria gruberi]	2e-35	PF00644.15	GO:0003950	K15259
CUFF.16301.1	539	AAATAA	1208	0.29	Appr-1-p processing enzyme family protein [Clostridium novyi]	1e-25	PF01661.16	NA	K15260
CUFF.300.1	432	AAATAA	657	0.33	hypothetical protein LOTGIDRAFT_101291, partial [Lottia gigantea]	3e-27	PF01661.16	NA	K15261
CUFF.12552.1	379	AAATAA	1651	0.3	C2 domain containing protein [Oxytricha trifallax]	4e-52	PF00168.25	GO:0005515	K15293
CUFF.16290.1	762	AAATAA	1636	0.29	C2 domain containing protein [Oxytricha trifallax]	7e-52	PF00168.25,PF13833.1	GO:0005515	K15293
CUFF.26015.1	218	AAATAA	992	0.33	alpha-soluble nsf attachment protein [Stylonychia lemnae]	3e-53	PF14938.1	NA	K15296
CUFF.17203.1	248	AAATAA	1903	0.27	hypothetical protein OXYTRI_10755 [Oxytricha trifallax]	1e-63	PF11916.3	NA	K15305
CUFF.28993.1	827	AAATAA	2074	0.29	tRNA (Cytosine-5-)-methyltransferase NSUN2 [Oxytricha trifallax]	e-104	PF01189.12	NA	K15334
CUFF.4825.1	191	AAATAA	947	0.33	hypothetical protein OXYTRI_23998 [Oxytricha trifallax]	4e-53	PF08774.6	GO:0016788	K15363
CUFF.4611.1	903	AAATAA	3529	0.3	SIT4 phosphatase-associated-like protein [Oxytricha trifallax]	8e-44	PF04499.10	NA	K15501
CUFF.29398.1	1194	AAATAA	3210	0.32	ankyrin repeat [Stylonychia lemnae]	e-133	PF12796.2,PF13499.1	GO:0005509	K15503
CUFF.18401.1	775	AAATAA	1780	0.33	fatty-acid amide hydrolase [Tetrahymena thermophila]	2e-60	PF01425.16	GO:0016884	K15528
CUFF.16780.1	767	AAATAA	1216	0.35	WD40 repeat-containing protein [Oxytricha trifallax]	6e-88	PF00400.27	GO:0005515	K15542
CUFF.17779.1	457	AAATAA	1226	0.29	Serine/threonine-protein phosphatase dullard [Oxytricha trifallax]	3e-37	PF03031.13	GO:0005515	K15731
CUFF.17779.1	665	AAATAA	1226	0.29	Serine/threonine-protein phosphatase dullard [Oxytricha trifallax]	3e-37	PF03031.13	GO:0005515	K15731
CUFF.2623.1	658	AAATAA	1179	0.31	Serine/threonine-protein phosphatase dullard [Oxytricha trifallax]	4e-35	PF03031.13	GO:0005515	K15731
CUFF.2623.1	546	AAATAA	1179	0.31	Serine/threonine-protein phosphatase dullard [Oxytricha trifallax]	4e-35	PF03031.13	GO:0005515	K15731
CUFF.2838.1	370	AAATAA	930	0.32	oxidoreductase, short chain dehydrogenase/reductase family protein [Tetrahymena thermophila]	2e-66	PF00106.20	GO:0008152, GO:0016491	K15734
CUFF.4527.1	486	AAATAA	3427	0.31	Trehalose-6-phosphate synthase domain-containing protein [Oxytricha trifallax]	e-104	PF00686.14,PF00982.16	GO:0003824, GO:0005992, GO:2001070	K16055
CUFF.6581.1	266	AAATAA	3560	0.3	Trehalose-6-phosphate synthase domain-containing protein [Oxytricha trifallax]	7e-99	PF00686.14,PF00982.16,PF02358.11	GO:0003824, GO:0005992, GO:2001070	K16055
CUFF.3351.1	1223	AAATAA	4162	0.28	eIF2 alpha kinase Gcn2 [Schizosaccharomyces pombe 972h-]	4e-47	PF00069.20	GO:0004672, GO:0005524, GO:0006468	K16196
CUFF.3351.1	2217	AAATAA	4162	0.28	eIF2 alpha kinase Gcn2 [Schizosaccharomyces pombe 972h-]	4e-47	PF00069.20	GO:0004672, GO:0005524, GO:0006468	K16196
CUFF.24347.1	2346	AAATAA	2876	0.29	rna polymerase ii-associated protein 3 isoform 2 [Stylonychia lemnae]	1e-54	PF00515.23,PF13414.1	GO:0005515	K16365
CUFF.16496.1	779	AAATAA	1961	0.32	hypothetical protein OXYTRI_23582 [Oxytricha trifallax]	e-146	PF15627.1	NA	K16457
CUFF.5716.1	2197	AAATAG	2459	0.31	UNKNOWN [Stylonychia lemnae]	6e-56	PF02151.14	GO:0005515	K16458
CUFF.26807.1	402	AAATAA	580	0.34	UNKNOWN [Stylonychia lemnae]	2e-43	PF13499.1	GO:0005509	K16465
CUFF.16475.1	465	AAATAA	1772	0.3	Zinc finger protein Dzip1 [Oxytricha trifallax]	2e-17	PF13815.1	NA	K16470
CUFF.16475.1	179	AAATAG	1772	0.3	Zinc finger protein Dzip1 [Oxytricha trifallax]	2e-17	PF13815.1	NA	K16470
CUFF.27986.1	878	AAATAA	1272	0.32	hypothetical protein BRAFLDRAFT_89962 [Branchiostoma floridae]	2e-80	PF00069.20	GO:0004672, GO:0005524, GO:0006468	K16510
CUFF.8453.1	740	AAATAA	1354	0.32	hypothetical protein TTHERM_00237640 [Tetrahymena thermophila]	9e-31	PF00400.27	GO:0005515	K16547
CUFF.15958.1	2784	AAATAA	3582	0.31	DUF3250 domain containing protein [Oxytricha trifallax]	1e-94	PF11618.3	NA	K16550
CUFF.25403.1	702	AAATAA	1144	0.32	alpha-centractin [Stylonychia lemnae]	e-111	PF00022.14	NA	K16575
CUFF.26648.1	632	AAATAA	2370	0.31	tubulin-tyrosine ligase family protein [Stylonychia lemnae]	e-106	PF03133.10	GO:0006464	K16582
CUFF.26648.1	945	AAATAA	2370	0.31	tubulin-tyrosine ligase family protein [Stylonychia lemnae]	e-106	PF03133.10	GO:0006464	K16582
CUFF.4188.1	375	AAATAA	2272	0.3	hypothetical protein OXYTRI_18248 [Oxytricha trifallax]	9e-88	PF03133.10	GO:0006464	K16600
CUFF.18642.1	717	AAATAA	2060	0.3	Tubulin-tyrosine ligase family protein [Oxytricha trifallax]	e-112	PF03133.10	GO:0006464	K16601
CUFF.21027.1	2128	AAATAA	3195	0.32	hypothetical protein OXYTRI_18235 [Oxytricha trifallax]	0	PF03133.10	GO:0006464	K16602
CUFF.21027.1	1757	AAATAA	3195	0.32	hypothetical protein OXYTRI_18235 [Oxytricha trifallax]	0	PF03133.10	GO:0006464	K16602
CUFF.24267.1	1729	AAATAA	2320	0.3	tubulin tyrosine ligase-like family, member 5 [Oxytricha trifallax]	e-157	PF03133.10	GO:0006464	K16602
CUFF.24645.1	2468	AAATAA	3047	0.31	tubulin tyrosine ligase-like family, member 5 [Oxytricha trifallax]	0	PF03133.10	GO:0006464	K16602
CUFF.26223.1	214	AAATAA	3192	0.32	hypothetical protein OXYTRI_18235 [Oxytricha trifallax]	0	PF03133.10	GO:0006464	K16602
CUFF.26223.1	1761	AAATAA	3192	0.32	hypothetical protein OXYTRI_18235 [Oxytricha trifallax]	0	PF03133.10	GO:0006464	K16602
CUFF.4167.1	830	AAATAA	3433	0.3	tubulin tyrosine ligase-like family, member 5 [Oxytricha trifallax]	3e-96	PF03133.10	GO:0006464	K16602
CUFF.4167.1	1170	AAATAA	3433	0.3	tubulin tyrosine ligase-like family, member 5 [Oxytricha trifallax]	3e-96	PF03133.10	GO:0006464	K16602
CUFF.4167.2	830	AAATAA	3436	0.3	tubulin tyrosine ligase-like family, member 5 [Oxytricha trifallax]	3e-96	PF03133.10	GO:0006464	K16602
CUFF.4167.2	1170	AAATAA	3436	0.3	tubulin tyrosine ligase-like family, member 5 [Oxytricha trifallax]	3e-96	PF03133.10	GO:0006464	K16602
CUFF.1212.1	311	AAATAA	1366	0.31	tubulin-tyrosine ligase family protein, putative [Ichthyophthirius multifiliis]	e-137	PF03133.10	GO:0006464	K16603
CUFF.1212.1	765	AAATAA	1366	0.31	tubulin-tyrosine ligase family protein, putative [Ichthyophthirius multifiliis]	e-137	PF03133.10	GO:0006464	K16603
CUFF.12156.1	444	AAATAA	2388	0.28	hypothetical protein [Paramecium tetraurelia strain d4-2]	2e-74	PF03133.10	GO:0006464	K16604
CUFF.12156.1	505	AAATAA	2388	0.28	hypothetical protein [Paramecium tetraurelia strain d4-2]	2e-74	PF03133.10	GO:0006464	K16604
CUFF.1299.1	303	AAATAA	3133	0.3	tubulin-tyrosine ligase family protein [Stylonychia lemnae]	e-126	PF03133.10	GO:0006464	K16604
CUFF.1299.1	1315	AAATAA	3133	0.3	tubulin-tyrosine ligase family protein [Stylonychia lemnae]	e-126	PF03133.10	GO:0006464	K16604
CUFF.28642.1	1074	AAATAA	1547	0.3	tubulin-tyrosine ligase family protein [Stylonychia lemnae]	e-101	PF03133.10	GO:0006464	K16604
CUFF.28642.1	290	AAATAA	1547	0.3	tubulin-tyrosine ligase family protein [Stylonychia lemnae]	e-101	PF03133.10	GO:0006464	K16604
CUFF.7195.1	714	AAATAA	1834	0.31	leucine rich repeat family protein [Stylonychia lemnae]	e-144	PF13855.1	GO:0005515	K16606
CUFF.7195.1	557	AAATAA	1834	0.31	leucine rich repeat family protein [Stylonychia lemnae]	e-144	PF13855.1	GO:0005515	K16606
CUFF.24554.1	2388	AAATAA	3751	0.32	tubulin-tyrosine ligase family protein [Tetrahymena thermophila SB210]	e-126	PF03133.10	GO:0006464	K16608
CUFF.9810.1	294	AAATAA	914	0.31	Zinc finger protein DHHC domain containing protein, putative [Oxytricha trifallax]	8e-24	PF01529.15	GO:0008270	K16675
CUFF.10414.1	222	AAATAA	750	0.32	zinc-binding dehydrogenase family protein [Stylonychia lemnae]	3e-30	PF11527.3	NA	K16742
CUFF.21195.1	1003	AAATAA	2143	0.31	hypothetical protein OXYTRI_19162 [Oxytricha trifallax]	e-141	PF14781.1,PF14782.1,PF14783.1	NA	K16747
CUFF.6534.1	1003	AAATAA	2137	0.31	hypothetical protein OXYTRI_19162 [Oxytricha trifallax]	e-141	PF14781.1,PF14782.1,PF14783.1	NA	K16747
CUFF.8171.1	546	AAATAA	1518	0.35	trp protein for ciliary function [Stylonychia lemnae]	0	PF07719.12,PF13181.1,PF13374.1,PF13414.1	GO:0005515	K16781
CUFF.743.1	3542	AAATAA	6715	0.33	hypothetical protein OXYTRI_14170 [Oxytricha trifallax]	2e-87	PF12348.3	NA	K16803
CUFF.743.1	3741	AAATAA	6715	0.33	hypothetical protein OXYTRI_14170 [Oxytricha trifallax]	2e-87	PF12348.3	NA	K16803
CUFF.744.1	2918	AAATAA	6490	0.33	hypothetical protein OXYTRI_14170 [Oxytricha trifallax]	2e-87	PF12348.3	NA	K16803
CUFF.744.1	3117	AAATAA	6490	0.33	hypothetical protein OXYTRI_14170 [Oxytricha trifallax]	2e-87	PF12348.3	NA	K16803
CUFF.4988.1	175	AAATAA	2645	0.29	two-pore calcium channel [Stylonychia lemnae]	7e-78	PF00520.26	GO:0005216, GO:0006811, GO:0016020, GO:0055085	K16900
CUFF.4988.1	1079	AAATAA	2645	0.29	two-pore calcium channel [Stylonychia lemnae]	7e-78	PF00520.26	GO:0005216, GO:0006811, GO:0016020, GO:0055085	K16900
CUFF.21282.1	757	AAATAA	2178	0.33	nucleolar rna helicase 2 [Stylonychia lemnae]	e-151	PF00270.24,PF00271.26,PF08152.7	GO:0003676, GO:0003723, GO:0004386, GO:0005524, GO:0005634	K16911
CUFF.6112.1	1658	AAATAA	2322	0.32	dynamin-1-like protein [Stylonychia lemnae]	e-158	PF00350.18,PF01031.15,PF02212.13	GO:0003924, GO:0005525	K17065
CUFF.6112.1	922	AAATAG	2322	0.32	dynamin-1-like protein [Stylonychia lemnae]	e-158	PF00350.18,PF01031.15,PF02212.13	GO:0003924, GO:0005525	K17065
CUFF.27536.1	1232	AAATAA	2656	0.33	major vault protein [Stylonychia lemnae]	0	PF01505.13,PF11978.3	NA	K17266
CUFF.27536.1	2160	AAATAA	2656	0.33	major vault protein [Stylonychia lemnae]	0	PF01505.13,PF11978.3	NA	K17266
CUFF.1718.1	1702	AAATAA	2677	0.32	Vesicle coat complex COPI, beta' subunit, putative [Oxytricha trifallax]	0	PF00400.27,PF04053.9	GO:0005198, GO:0005515, GO:0006886, GO:0016192, GO:0030117	K17302
CUFF.17228.1	1563	AAATAA	2351	0.29	guanylate-binding n-terminal domain containing protein [Stylonychia lemnae]	e-102	PF02263.14	GO:0003924, GO:0005525	K17339
CUFF.14576.1	394	AAATAA	1770	0.29	hypothetical protein [Paramecium tetraurelia strain d4-2]	3e-52	PF00481.16	GO:0003824	K17501
CUFF.14576.1	1010	AAATAA	1770	0.29	hypothetical protein [Paramecium tetraurelia strain d4-2]	3e-52	PF00481.16	GO:0003824	K17501
CUFF.25104.1	2745	AAATAA	3096	0.33	serine threonine protein kinase [Stylonychia lemnae]	e-119	PF00069.20	GO:0004672, GO:0005524, GO:0006468	K17541
CUFF.17126.1	476	AAATAA	1914	0.3	leucine-rich repeat-containing protein 9-like [Stylonychia lemnae]	5e-45	PF14580.1	NA	K17550
CUFF.17126.1	996	AAATAA	1914	0.3	leucine-rich repeat-containing protein 9-like [Stylonychia lemnae]	5e-45	PF14580.1	NA	K17550
CUFF.25162.1	2216	AAATAA	2925	0.29	Vacuolar protein sorting-associated protein 54-like protein [Oxytricha trifallax]	2e-70	PF07928.7,PF10475.4	GO:0042147	K17600
CUFF.25162.1	2415	AAATAA	2925	0.29	Vacuolar protein sorting-associated protein 54-like protein [Oxytricha trifallax]	2e-70	PF07928.7,PF10475.4	GO:0042147	K17600
CUFF.26075.1	193	AAATAA	816	0.31	unknown [Picea sitchensis]	1e-07	PF13905.1	NA	K17609
CUFF.26075.1	251	AAATAG	816	0.31	unknown [Picea sitchensis]	1e-07	PF13905.1	NA	K17609
CUFF.6155.1	302	AAATAA	1267	0.28	dullard-like phosphatase domain containing protein [Polysphondylium pallidum PN500]	9e-29	PF03031.13	GO:0005515	K17616
CUFF.6155.1	558	AAATAA	1267	0.28	dullard-like phosphatase domain containing protein [Polysphondylium pallidum PN500]	9e-29	PF03031.13	GO:0005515	K17616
CUFF.6157.1	302	AAATAA	1709	0.28	dullard-like phosphatase domain containing protein [Polysphondylium pallidum PN500]	1e-28	PF03031.13	GO:0005515	K17616
CUFF.6157.1	558	AAATAA	1709	0.28	dullard-like phosphatase domain containing protein [Polysphondylium pallidum PN500]	1e-28	PF03031.13	GO:0005515	K17616
CUFF.20506.1	570	AAATAA	2353	0.31	hypothetical protein OXYTRI_11514 [Oxytricha trifallax]	e-111	PF00271.26	GO:0003676, GO:0004386, GO:0005524	K17675
CUFF.20506.1	1039	AAATAA	2353	0.31	hypothetical protein OXYTRI_11514 [Oxytricha trifallax]	e-111	PF00271.26	GO:0003676, GO:0004386, GO:0005524	K17675
CUFF.25690.1	1153	AAATAA	1976	0.3	hypothetical protein OXYTRI_01490 [Oxytricha trifallax]	4e-84	PF07766.8	NA	K17800
CUFF.23805.2	884	AAATAA	1224	0.29	UNKNOWN [Stylonychia lemnae]	1e-54	PF09139.6	NA	K17807
CUFF.23805.3	1336	AAATAA	1676	0.32	UNKNOWN [Stylonychia lemnae]	3e-53	PF09139.6	NA	K17807
CUFF.27742.1	367	AAATAA	1153	0.32	UNKNOWN [Stylonychia lemnae]	4e-58	PF09139.6	NA	K17807
CUFF.27164.1	619	AAATAA	1001	0.3	PREDICTED: DCN1-like protein 4 [Nasonia vitripennis]	6e-17	PF03556.10	NA	K17824
CUFF.27165.1	512	AAATAA	844	0.32	PREDICTED: DCN1-like protein 4 [Nasonia vitripennis]	4e-17	PF03556.10	NA	K17824
CUFF.27165.2	453	AAATAA	785	0.31	PREDICTED: DCN1-like protein 4 [Nasonia vitripennis]	4e-17	PF03556.10	NA	K17824
CUFF.9370.1	351	AAATAA	993	0.3	AGAP002513-PA [Anopheles gambiae str. PEST]	2e-13	PF03556.10	NA	K17824
CUFF.9371.1	520	AAATAA	827	0.31	AGAP002513-PA [Anopheles gambiae str. PEST]	1e-13	PF03556.10	NA	K17824
CUFF.893.1	388	AAATAA	1502	0.31	Autophagy-related protein 16-1 [Oxytricha trifallax]	1e-37	PF00400.27	GO:0005515	K17890
CUFF.21837.1	387	AAATAA	2003	0.31	hypothetical protein MIMGU_mgv1a000871mg [Erythranthe guttata]	3e-60	PF00806.14	GO:0003723	K17943
CUFF.25024.1	976	AAATAG	2000	0.32	pumilio homolog 2-like [Stylonychia lemnae]	2e-71	PF00806.14	GO:0003723	K17943
CUFF.26444.1	3334	AAATAA	3955	0.3	UNKNOWN [Stylonychia lemnae]	0	PF09797.4	NA	K17973
CUFF.4174.1	2088	AAATAA	2987	0.3	protein kinase domain protein [Ichthyophthirius multifiliis]	e-104	PF12796.2	NA	K18050
CUFF.6617.1	152	AAATAA	1746	0.32	Phosphatase, putative [Oxytricha trifallax]	2e-74	PF00782.15	GO:0006470, GO:0008138	K18078
CUFF.24679.1	1466	AAATAA	2487	0.3	hypothetical protein OXYTRI_08552 [Oxytricha trifallax]	1e-99	PF06602.9	GO:0016311, GO:0016791	K18081
CUFF.5053.1	1237	AAATAA	2759	0.3	hypothetical protein OXYTRI_08552 [Oxytricha trifallax]	e-107	PF06602.9	GO:0016311, GO:0016791	K18083
CUFF.9547.1	626	AAATAA	1067	0.3	14-3-3 domain containing protein [Oxytricha trifallax]	2e-79	PF00494.14	GO:0009058, GO:0016740	K18163
CUFF.19127.1	170	AAATAA	1478	0.3	hypothetical protein TTHERM_00721470 [Tetrahymena thermophila]	3e-46	PF02636.12	NA	K18164
CUFF.6604.1	192	AAATAA	676	0.29	c2 domain containing protein [Stylonychia lemnae]	5e-62	PF00168.25	GO:0005515	K18261
CUFF.7404.1	1244	AAATAG	1472	0.35	Protein XRP2 [Oxytricha trifallax]	6e-71	PF01086.12,PF07986.7	GO:0005198, GO:0006886, GO:0016192, GO:0030130, GO:0030132	K18272
CUFF.29397.1	2581	AAATAA	4510	0.31	nucleic acid helicase [Stylonychia lemnae]	0	PF00270.24,PF00271.26,PF04408.18	GO:0003676, GO:0004386, GO:0005524	K18408
CUFF.21423.1	172	AAATAA	3715	0.3	wash complex subunit strumpellin [Stylonychia lemnae]	0	PF10266.4	GO:0071203	K18464
CUFF.17790.1	574	AAATAA	3460	0.32	wash complex subunit 7 [Stylonychia lemnae]	0	PF14744.1,PF14745.1,PF14746.1	NA	K18465
CUFF.20499.1	295	AAATAA	2177	0.3	tbc1 domain family member 5 isoform 1 [Stylonychia lemnae]	3e-84	PF00566.13	GO:0005097, GO:0032313	K18469
CUFF.2386.1	1213	AAATAG	2138	0.31	tbc1 domain family member 5 isoform 1 [Stylonychia lemnae]	3e-77	PF00566.13	GO:0005097, GO:0032313	K18469
CUFF.27988.1	295	AAATAA	3101	0.31	tbc1 domain family member 5 isoform 1 [Stylonychia lemnae]	2e-79	PF00566.13	GO:0005097, GO:0032313	K18469
CUFF.24130.1	1539	AAATAA	6686	0.34	adenylate kinase domain-containing protein 1 [Stylonychia lemnae]	e-134	PF13207.1	NA	K18533
CUFF.27098.1	3534	AAATAA	8350	0.34	HELP domain containing protein [Oxytricha trifallax]	0	PF00400.27,PF03451.9,PF13499.1,PF13833.1	GO:0005509, GO:0005515	K18598
CUFF.12273.1	753	AAATAG	1187	0.33	hypothetical protein OXYTRI_07385 [Oxytricha trifallax]	1e-41	PF00400.27	GO:0005515	K18643
CUFF.6388.1	1151	AAATAA	1967	0.34	WD40 repeat-containing protein [Oxytricha trifallax]	1e-71	PF00400.27,PF13925.1	GO:0005515	K18643
CUFF.23192.1	940	AAATAA	1454	0.33	Superfamily II helicase [Oxytricha trifallax]	7e-42	PF00270.24	GO:0003676, GO:0005524	K18663
CUFF.10664.1	2527	AAATAG	2822	0.3	serine threonine protein kinase [Stylonychia lemnae]	e-148	PF00069.20	GO:0004672, GO:0005524, GO:0006468	K18669
CUFF.26242.1	2410	AAATAA	3510	0.3	Serine/threonine protein kinase [Oxytricha trifallax]	e-144	PF00069.20	GO:0004672, GO:0005524, GO:0006468	K18669
CUFF.26242.1	1617	AAATAA	3510	0.3	Serine/threonine protein kinase [Oxytricha trifallax]	e-144	PF00069.20	GO:0004672, GO:0005524, GO:0006468	K18669
CUFF.28785.1	2427	AAATAA	2769	0.31	serine threonine protein kinase [Stylonychia lemnae]	e-146	PF00069.20	GO:0004672, GO:0005524, GO:0006468	K18669
CUFF.28785.2	2466	AAATAA	2808	0.31	serine threonine protein kinase [Stylonychia lemnae]	e-145	PF00069.20	GO:0004672, GO:0005524, GO:0006468	K18669
CUFF.21826.1	1689	AAATAG	3630	0.35	hypothetical protein OXYTRI_15005 [Oxytricha trifallax]	e-108	PF00069.20	GO:0004672, GO:0005524, GO:0006468	K18670
CUFF.16274.1	631	AAATAA	1234	0.33	Formyl-CoA transferase [Oxytricha trifallax]	1e-77	PF02515.12	GO:0003824, GO:0008152	K18703
CUFF.16274.1	806	AAATAA	1234	0.33	Formyl-CoA transferase [Oxytricha trifallax]	1e-77	PF02515.12	GO:0003824, GO:0008152	K18703
CUFF.14468.1	1552	AAATAA	2007	0.29	dhhc zinc finger domain containing protein [Stylonychia lemnae]	2e-36	PF01529.15	GO:0008270	K18932
CUFF.15447.1	978	AAATAA	1204	0.3	dhhc zinc finger domain containing protein [Stylonychia lemnae]	9e-69	PF01529.15	GO:0008270	K18932
CUFF.24702.1	680	AAATAA	2309	0.29	probable palmitoyltransferase zdhhc1-like [Stylonychia lemnae]	3e-26	PF01529.15	GO:0008270	K18932
CUFF.24702.1	277	AAATAA	2309	0.29	probable palmitoyltransferase zdhhc1-like [Stylonychia lemnae]	3e-26	PF01529.15	GO:0008270	K18932
CUFF.5922.1	385	AAATAA	957	0.29	DHHC zinc finger protein [Tetrahymena thermophila SB210]	4e-28	PF01529.15	GO:0008270	K18932
CUFF.9426.1	326	AAATAG	947	0.33	PREDICTED: palmitoyltransferase ZDHHC3 isoform X2 [Myotis lucifugus]	3e-27	PF01529.15	GO:0008270	K18932
CUFF.9426.1	636	AAATAG	947	0.33	PREDICTED: palmitoyltransferase ZDHHC3 isoform X2 [Myotis lucifugus]	3e-27	PF01529.15	GO:0008270	K18932
CUFF.26229.1	638	AAATAA	2135	0.31	dhhc zinc finger domain containing protein [Stylonychia lemnae]	1e-77	PF01529.15,PF12796.2	GO:0008270	K18932
CUFF.26230.1	638	AAATAA	2111	0.31	dhhc zinc finger domain containing protein [Stylonychia lemnae]	2e-82	PF01529.15,PF12796.2	GO:0008270	K18932
CUFF.5787.1	1084	AAATAA	1995	0.31	Uncharacterized protein containing DHHC-type Zn finger [Oxytricha trifallax]	2e-87	PF01529.15,PF12796.2,PF13637.1	GO:0008270	K18932
CUFF.5787.2	1074	AAATAA	1985	0.3	Uncharacterized protein containing DHHC-type Zn finger [Oxytricha trifallax]	2e-87	PF01529.15,PF12796.2,PF13637.1	GO:0008270	K18932
CUFF.27019.1	1197	AAATAA	3015	0.3	Beige/BEACH domain containing protein [Oxytricha trifallax]	e-154	PF00400.27,PF02138.13,PF14844.1	GO:0005515	K18953
CUFF.10688.1	311	AAATAG	615	0.34	YbaK / prolyl-tRNA synthetases associated domain containing protein [Tetrahymena thermophila]	1e-31	PF04073.10	GO:0002161	K19055
CUFF.10688.1	447	AAATAG	615	0.34	YbaK / prolyl-tRNA synthetases associated domain containing protein [Tetrahymena thermophila]	1e-31	PF04073.10	GO:0002161	K19055
CUFF.14318.1	458	AAATAA	1750	0.32	Enolase [Oxytricha trifallax]	4e-56	PF00113.17	GO:0000015, GO:0000287, GO:0004634, GO:0006096	NA
CUFF.14318.1	1233	AAATAA	1750	0.32	Enolase [Oxytricha trifallax]	4e-56	PF00113.17	GO:0000015, GO:0000287, GO:0004634, GO:0006096	NA
CUFF.24187.1	5143	AAATAA	5767	0.28	viral A-type inclusion protein [Trichomonas vaginalis G3]	1e-33	PF01465.15	GO:0000042, GO:0005515	NA
CUFF.24187.1	2694	AAATAA	5767	0.28	viral A-type inclusion protein [Trichomonas vaginalis G3]	1e-33	PF01465.15	GO:0000042, GO:0005515	NA
CUFF.11384.1	1749	AAATAA	3483	0.29	Cyclin, N-terminal domain containing protein [Oxytricha trifallax]	2e-51	PF08613.6	GO:0000079, GO:0019901	NA
CUFF.15835.1	1164	AAATAA	3917	0.3	n-terminal domain containing protein [Stylonychia lemnae]	6e-49	PF08613.6	GO:0000079, GO:0019901	NA
CUFF.1915.1	1692	AAATAA	3324	0.32	n-terminal domain containing protein [Stylonychia lemnae]	1e-44	PF08613.6	GO:0000079, GO:0019901	NA
CUFF.25117.1	950	AAATAA	2530	0.29	n-terminal domain containing protein [Stylonychia lemnae]	2e-70	PF08613.6	GO:0000079, GO:0019901	NA
CUFF.26243.1	191	AAATAA	4362	0.31	PH domain containing protein [Oxytricha trifallax]	0	PF06046.8	GO:0000145, GO:0006887	NA
CUFF.7613.1	650	AAATAA	1453	0.27	hypothetical protein OXYTRI_09358 [Oxytricha trifallax]	9e-35	PF04091.7	GO:0000145, GO:0006904	NA
CUFF.25404.1	772	AAATAA	1100	0.3	hypothetical protein HELRODRAFT_108992 [Helobdella robusta]	2e-11	PF04564.10,PF13181.1,PF13414.1	GO:0000151, GO:0004842, GO:0005515, GO:0016567	NA
CUFF.7998.1	276	AAATAA	1016	0.28	viral A-type inclusion protein [Trichomonas vaginalis G3]	3e-08	PF04564.10	GO:0000151, GO:0004842, GO:0016567	NA
CUFF.12040.1	1853	AAATAA	2095	0.28	ATPase, histidine kinase-, DNA gyrase B [Tetrahymena thermophila SB210]	6e-25	PF00512.20,PF02518.21	GO:0000155, GO:0005524, GO:0007165, GO:0016020	NA
CUFF.13364.1	1244	AAATAG	1594	0.31	chemotaxis protein CheY [Aliivibrio fischeri]	9e-20	PF00512.20,PF02518.21	GO:0000155, GO:0005524, GO:0007165, GO:0016020	NA
CUFF.13364.2	948	AAATAG	1298	0.31	chemotaxis protein CheY [Aliivibrio fischeri]	7e-20	PF00512.20,PF02518.21	GO:0000155, GO:0005524, GO:0007165, GO:0016020	NA
CUFF.13583.1	1091	AAATAA	1984	0.3	multi-sensor hybrid histidine kinase [Stylonychia lemnae]	5e-33	PF00512.20,PF02518.21	GO:0000155, GO:0005524, GO:0007165, GO:0016020	NA
CUFF.13893.1	1254	AAATAA	1969	0.31	Multi-sensor hybrid histidine kinase [Oxytricha trifallax]	2e-32	PF00512.20,PF02518.21	GO:0000155, GO:0005524, GO:0007165, GO:0016020	NA
CUFF.15162.1	566	AAATAA	1613	0.3	Multi-sensor hybrid histidine kinase [Oxytricha trifallax]	5e-43	PF00512.20,PF02518.21	GO:0000155, GO:0005524, GO:0007165, GO:0016020	NA
CUFF.15584.1	764	AAATAG	1039	0.35	Multi-sensor hybrid histidine kinase [Oxytricha trifallax]	7e-37	PF00512.20,PF02518.21	GO:0000155, GO:0005524, GO:0007165, GO:0016020	NA
CUFF.19596.1	773	AAATAA	1355	0.28	Periplasmic sensor hybrid histidine kinase [Oxytricha trifallax]	2e-30	PF00512.20,PF02518.21	GO:0000155, GO:0005524, GO:0007165, GO:0016020	NA
CUFF.20408.1	982	AAATAG	1306	0.31	chemotaxis protein CheY [Aliivibrio fischeri]	4e-20	PF00512.20,PF02518.21	GO:0000155, GO:0005524, GO:0007165, GO:0016020	NA
CUFF.5762.1	1598	AAATAG	2187	0.27	Two-component system sensor protein [Oxytricha trifallax]	9e-29	PF00512.20,PF02518.21	GO:0000155, GO:0005524, GO:0007165, GO:0016020	NA
CUFF.6182.1	1724	AAATAA	2152	0.28	histidine kinase [Arcobacter nitrofigilis]	5e-33	PF00512.20,PF02518.21	GO:0000155, GO:0005524, GO:0007165, GO:0016020	NA
CUFF.8063.1	1570	AAATAA	2111	0.3	Two-component hybrid sensor and regulator [Oxytricha trifallax]	6e-33	PF00512.20,PF02518.21	GO:0000155, GO:0005524, GO:0007165, GO:0016020	NA
CUFF.8063.1	1844	AAATAA	2111	0.3	Two-component hybrid sensor and regulator [Oxytricha trifallax]	6e-33	PF00512.20,PF02518.21	GO:0000155, GO:0005524, GO:0007165, GO:0016020	NA
CUFF.9372.1	1641	AAATAA	3307	0.27	sensory box histidine kinase/response regulator [Flavobacterium frigoris]	2e-28	PF00512.20,PF02518.21	GO:0000155, GO:0005524, GO:0007165, GO:0016020	NA
CUFF.9372.2	1641	AAATAA	3302	0.27	sensory box histidine kinase/response regulator [Flavobacterium frigoris]	2e-28	PF00512.20,PF02518.21	GO:0000155, GO:0005524, GO:0007165, GO:0016020	NA
CUFF.9372.3	1641	AAATAA	3337	0.27	sensory box histidine kinase/response regulator [Flavobacterium frigoris]	2e-28	PF00512.20,PF02518.21	GO:0000155, GO:0005524, GO:0007165, GO:0016020	NA
CUFF.14222.1	628	AAATAA	943	0.32	Hpt sensor hybrid histidine kinase [Oxytricha trifallax]	3e-25	PF00512.20	GO:0000155, GO:0007165, GO:0016020	NA
CUFF.14074.1	289	AAATAG	1306	0.3	sensor histidine kinase AruS [ [[Clostridium]	7e-10	PF00072.19	GO:0000156, GO:0000160	NA
CUFF.24707.1	1632	AAATAA	2431	0.31	Protein kinase domain containing protein [Oxytricha trifallax]	e-149	PF00069.20,PF00072.19	GO:0000156, GO:0000160, GO:0004672, GO:0005524, GO:0006468	NA
CUFF.18457.1	1107	AAATAA	1490	0.28	UNKNOWN [Stylonychia lemnae]	3e-79	PF01603.15	GO:0000159, GO:0007165, GO:0008601	NA
CUFF.25667.1	1228	AAATAA	1468	0.32	Protein phosphatase 2A regulatory B subunit (B56 family) [Oxytricha trifallax]	0	PF01603.15	GO:0000159, GO:0007165, GO:0008601	NA
CUFF.606.1	211	AAATAG	1444	0.32	UNKNOWN [Stylonychia lemnae]	0	PF01603.15	GO:0000159, GO:0007165, GO:0008601	NA
CUFF.23512.1	402	AAATAA	1805	0.29	hpt domain containing protein [Stylonychia lemnae]	5e-12	PF01627.18	GO:0000160, GO:0004871	NA
CUFF.15027.1	4185	AAATAA	5033	0.3	hypothetical protein OXYTRI_18773 [Oxytricha trifallax]	1e-64	PF00122.15,PF13246.1	GO:0000166, GO:0046872	NA
CUFF.15027.1	3326	AAATAA	5033	0.3	hypothetical protein OXYTRI_18773 [Oxytricha trifallax]	1e-64	PF00122.15,PF13246.1	GO:0000166, GO:0046872	NA
CUFF.15242.1	1599	AAATAA	2780	0.3	calcium-translocating p-type pmca-type family protein [Stylonychia lemnae]	2e-91	PF00122.15,PF00689.16,PF00702.21	GO:0000166, GO:0046872	NA
CUFF.20595.1	1560	AAATAA	3253	0.31	Cation transport ATPase [Oxytricha trifallax]	e-135	PF00122.15,PF00689.16,PF00702.21	GO:0000166, GO:0046872	NA
CUFF.23982.1	1830	AAATAA	4218	0.28	phospholipid-translocating P-type ATPase, flippase family protein [Tetrahymena thermophila SB210]	1e-86	PF00122.15,PF13246.1	GO:0000166, GO:0046872	NA
CUFF.23982.1	116	AAATAG	4218	0.28	phospholipid-translocating P-type ATPase, flippase family protein [Tetrahymena thermophila SB210]	1e-86	PF00122.15,PF13246.1	GO:0000166, GO:0046872	NA
CUFF.24078.1	1155	AAATAA	4038	0.31	Calcium transporting ATPase, putative [Oxytricha trifallax]	0	PF00122.15,PF13246.1	GO:0000166, GO:0046872	NA
CUFF.23499.1	499	AAATAA	2151	0.32	PREDICTED: SWI/SNF-related matrix-associated actin-dependent regulator of chromatin subfamily B member 1-like [Amphimedon queenslandica]	1e-10	PF04855.7	GO:0000228, GO:0006338	NA
CUFF.23499.1	663	AAATAA	2151	0.32	PREDICTED: SWI/SNF-related matrix-associated actin-dependent regulator of chromatin subfamily B member 1-like [Amphimedon queenslandica]	1e-10	PF04855.7	GO:0000228, GO:0006338	NA
CUFF.21189.1	254	AAATAA	1449	0.32	pyruvate kinase [Stylonychia lemnae]	1e-55	PF00224.16,PF02887.11	GO:0000287, GO:0004743, GO:0006096, GO:0030955	NA
CUFF.8016.1	1318	AAATAA	1563	0.32	pyruvate kinase [Stylonychia lemnae]	5e-56	PF00224.16,PF02887.11	GO:0000287, GO:0004743, GO:0006096, GO:0030955	NA
CUFF.20808.1	1200	AAATAG	1488	0.31	inositol-tetrakisphosphate 1-kinase [Stylonychia lemnae]	5e-21	PF05770.6	GO:0000287, GO:0005524, GO:0005622, GO:0032957, GO:0047325, GO:0052725, GO:0052726	NA
CUFF.13725.1	332	AAATAA	1555	0.3	Telomere-binding protein subunit alpha [Oxytricha trifallax]	2e-38	PF02765.12	GO:0000723, GO:0000784, GO:0003677	NA
CUFF.22023.1	544	AAATAA	1328	0.29	hypothetical protein P026_00236 [Enterococcus faecalis B382]	5e-10	PF03800.9	GO:0000775, GO:0007067	NA
CUFF.281.1	222	AAATAA	992	0.33	snornp assembly factor [Stylonychia lemnae]	2e-17	PF04410.9	GO:0001522, GO:0042254	NA
CUFF.8013.1	184	AAATAA	2667	0.27	chromatin remodeling complex subunit [Stylonychia lemnae]	e-106	PF00176.18,PF00271.26	GO:0003676, GO:0003677, GO:0004386, GO:0005524	NA
CUFF.9878.1	575	AAATAG	1038	0.34	nucleolar rna helicase 2-like [Stylonychia lemnae]	3e-53	PF00270.24,PF00271.26	GO:0003676, GO:0004386, GO:0005524	NA
CUFF.6282.1	1406	AAATAA	2199	0.32	ATP-dependent RNA helicase, putative [Oxytricha trifallax]	0	PF00271.26,PF04408.18	GO:0003676, GO:0004386, GO:0005524	NA
CUFF.6729.1	301	AAATAA	2025	0.29	DEAD/DEAH box helicase [Oxytricha trifallax]	e-149	PF00271.26,PF04408.18,PF07717.11	GO:0003676, GO:0004386, GO:0005524	NA
CUFF.17388.1	275	AAATAA	912	0.28	p1 s1 [Stylonychia lemnae]	4e-26	PF02265.11	GO:0003676, GO:0004519, GO:0006308	NA
CUFF.26560.1	921	AAATAA	1031	0.32	hypothetical protein HMPREF1544_07908 [Mucor circinelloides f. circinelloides 1006PhL]	4e-08	PF00076.17,PF00098.18	GO:0003676, GO:0008270	NA
CUFF.5477.2	657	AAATAG	2054	0.32	zinc finger cchc domain-containing protein 7-like [Stylonychia lemnae]	3e-19	PF00098.18	GO:0003676, GO:0008270	NA
CUFF.9866.1	460	AAATAA	801	0.28	rna binding protein [Stylonychia lemnae]	1e-06	PF00098.18	GO:0003676, GO:0008270	NA
CUFF.9866.1	105	AAATAA	801	0.28	rna binding protein [Stylonychia lemnae]	1e-06	PF00098.18	GO:0003676, GO:0008270	NA
CUFF.16994.1	1265	AAATAA	1859	0.31	DNA topoisomerase [Oxytricha trifallax]	4e-90	PF01131.15,PF01751.17	GO:0003677, GO:0003916, GO:0006265	NA
CUFF.845.1	381	AAATAA	2310	0.3	DNA topoisomerase [Oxytricha trifallax]	4e-88	PF01131.15,PF01751.17	GO:0003677, GO:0003916, GO:0006265	NA
CUFF.12975.1	1772	AAATAA	2486	0.29	hypothetical protein OXYTRI_20795 [Oxytricha trifallax]	3e-50	PF07034.6	GO:0003677, GO:0005664, GO:0006260	NA
CUFF.12975.1	1501	AAATAA	2486	0.29	hypothetical protein OXYTRI_20795 [Oxytricha trifallax]	3e-50	PF07034.6	GO:0003677, GO:0005664, GO:0006260	NA
CUFF.25859.1	667	AAATAA	1434	0.3	hypothetical protein OXYTRI_04640 [Oxytricha trifallax]	2e-18	PF00313.17	GO:0003677, GO:0006355	NA
CUFF.4810.1	322	AAATAA	1751	0.32	hypothetical protein GUITHDRAFT_44812, partial [Guillardia theta CCMP2712]	1e-08	PF00319.13	GO:0003677, GO:0046983	NA
CUFF.13009.1	1629	AAATAA	1890	0.3	EMYB6 [Euplotes aediculatus]	1e-52	PF00249.26	GO:0003682	NA
CUFF.13011.1	262	AAATAA	1528	0.3	EMYB6 [Euplotes aediculatus]	8e-53	PF00249.26	GO:0003682	NA
CUFF.25309.1	394	AAATAA	1046	0.31	myb-like dna-binding shaqkyf class family protein [Stylonychia lemnae]	5e-09	PF00249.26	GO:0003682	NA
CUFF.4964.1	830	AAATAA	3198	0.29	nuclear receptor corepressor 1 [Stylonychia lemnae]	5e-09	PF00249.26	GO:0003682	NA
CUFF.4964.1	1593	AAATAA	3198	0.29	nuclear receptor corepressor 1 [Stylonychia lemnae]	5e-09	PF00249.26	GO:0003682	NA
CUFF.5885.1	365	AAATAA	2333	0.32	myb-like dna-binding domain containing protein [Stylonychia lemnae]	2e-47	PF00249.26,PF13921.1	GO:0003682	NA
CUFF.7790.1	1469	AAATAG	1593	0.3	myb-like dna-binding domain protein [Stylonychia lemnae]	2e-32	PF00249.26	GO:0003682	NA
CUFF.27343.1	394	AAATAG	1101	0.32	hox domain containing protein [Stylonychia lemnae]	2e-06	PF00046.24	GO:0003700, GO:0006355, GO:0043565	NA
CUFF.733.1	708	AAATAG	1101	0.32	hox domain containing protein [Stylonychia lemnae]	2e-06	PF00046.24	GO:0003700, GO:0006355, GO:0043565	NA
CUFF.18022.1	1557	AAATAA	1875	0.3	hypothetical protein OXYTRI_00632 [Oxytricha trifallax]	2e-23	PF00170.16	GO:0003700, GO:0006355, GO:0043565	NA
CUFF.18022.2	1524	AAATAA	1842	0.3	hypothetical protein OXYTRI_00632 [Oxytricha trifallax]	2e-23	PF00170.16	GO:0003700, GO:0006355, GO:0043565	NA
CUFF.24179.1	2334	AAATAA	2654	0.31	RNA-binding protein, putative [Oxytricha trifallax]	1e-51	PF00806.14	GO:0003723	NA
CUFF.25051.1	1072	AAATAA	2265	0.3	hypothetical protein MELLADRAFT_24024 [Melampsora larici-populina 98AG31]	3e-42	PF00806.14	GO:0003723	NA
CUFF.25051.2	1138	AAATAA	2331	0.3	Pumilio homolog 1 [Komagataella pastoris CBS 7435]	4e-42	PF00806.14	GO:0003723	NA
CUFF.29338.1	2363	AAATAA	2816	0.29	RNA-binding protein, putative [Oxytricha trifallax]	5e-77	PF00806.14	GO:0003723	NA
CUFF.5508.1	1427	AAATAA	2628	0.3	Pumilio domain-containing protein [Oxytricha trifallax]	1e-78	PF00806.14	GO:0003723	NA
CUFF.2067.1	591	AAATAA	1611	0.28	hypothetical protein SORBIDRAFT_06g022180 [Sorghum bicolor]	6e-10	PF00636.21	GO:0003723, GO:0004525, GO:0006396	NA
CUFF.13160.1	1012	AAATAA	1581	0.31	hypothetical protein CISIN_1g006658mg [Citrus sinensis]	8e-57	PF01909.18,PF04926.10,PF04928.12	GO:0003723, GO:0004652, GO:0005634, GO:0016779, GO:0043631	NA
CUFF.13160.1	618	AAATAA	1581	0.31	hypothetical protein CISIN_1g006658mg [Citrus sinensis]	8e-57	PF01909.18,PF04926.10,PF04928.12	GO:0003723, GO:0004652, GO:0005634, GO:0016779, GO:0043631	NA
CUFF.3879.1	203	AAATAA	687	0.35	rna family protein [Stylonychia lemnae]	1e-53	PF00588.14	GO:0003723, GO:0006396, GO:0008173	NA
CUFF.16434.1	761	AAATAA	2361	0.3	PREDICTED: kinesin-like protein KLP6-like [Strongylocentrotus purpuratus]	6e-71	PF00225.18,PF00498.21	GO:0003777, GO:0005515, GO:0005524, GO:0007018, GO:0008017	NA
CUFF.16648.1	527	AAATAA	2717	0.3	kinesin family member 13B [Xenopus laevis]	1e-96	PF00225.18,PF00498.21	GO:0003777, GO:0005515, GO:0005524, GO:0007018, GO:0008017	NA
CUFF.5111.1	2486	AAATAA	3081	0.33	kinesin motor domain protein [Ichthyophthirius multifiliis]	e-125	PF00225.18,PF00498.21,PF12423.3	GO:0003777, GO:0005515, GO:0005524, GO:0007018, GO:0008017	NA
CUFF.10418.1	1030	AAATAA	1613	0.3	Kinesin motor domain containing protein [Oxytricha trifallax]	e-108	PF00225.18	GO:0003777, GO:0005524, GO:0007018, GO:0008017	NA
CUFF.10418.1	831	AAATAG	1613	0.3	Kinesin motor domain containing protein [Oxytricha trifallax]	e-108	PF00225.18	GO:0003777, GO:0005524, GO:0007018, GO:0008017	NA
CUFF.10852.1	1161	AAATAA	2930	0.3	kinesin motor domain containing protein [Stylonychia lemnae]	e-170	PF00225.18	GO:0003777, GO:0005524, GO:0007018, GO:0008017	NA
CUFF.10852.1	776	AAATAA	2930	0.3	kinesin motor domain containing protein [Stylonychia lemnae]	e-170	PF00225.18	GO:0003777, GO:0005524, GO:0007018, GO:0008017	NA
CUFF.12167.1	502	AAATAA	1307	0.31	Kinesin motor domain containing protein [Oxytricha trifallax]	6e-89	PF00225.18	GO:0003777, GO:0005524, GO:0007018, GO:0008017	NA
CUFF.12167.1	824	AAATAA	1307	0.31	Kinesin motor domain containing protein [Oxytricha trifallax]	6e-89	PF00225.18	GO:0003777, GO:0005524, GO:0007018, GO:0008017	NA
CUFF.12167.2	489	AAATAA	1294	0.31	Kinesin motor domain containing protein [Oxytricha trifallax]	6e-89	PF00225.18	GO:0003777, GO:0005524, GO:0007018, GO:0008017	NA
CUFF.12167.2	811	AAATAA	1294	0.31	Kinesin motor domain containing protein [Oxytricha trifallax]	6e-89	PF00225.18	GO:0003777, GO:0005524, GO:0007018, GO:0008017	NA
CUFF.12544.1	2182	AAATAA	2968	0.3	UNKNOWN [Stylonychia lemnae]	e-143	PF00225.18	GO:0003777, GO:0005524, GO:0007018, GO:0008017	NA
CUFF.15413.1	116	AAATAA	1328	0.32	kinesin motor domain containing protein [Stylonychia lemnae]	1e-92	PF00225.18	GO:0003777, GO:0005524, GO:0007018, GO:0008017	NA
CUFF.16289.1	780	AAATAA	1744	0.31	Kinesin [Oxytricha trifallax]	7e-91	PF00225.18	GO:0003777, GO:0005524, GO:0007018, GO:0008017	NA
CUFF.16289.1	901	AAATAA	1744	0.31	Kinesin [Oxytricha trifallax]	7e-91	PF00225.18	GO:0003777, GO:0005524, GO:0007018, GO:0008017	NA
CUFF.17789.1	747	AAATAA	1779	0.29	kinesin heavy chain subunit [Anopheles darlingi]	8e-54	PF00225.18	GO:0003777, GO:0005524, GO:0007018, GO:0008017	NA
CUFF.18198.2	485	AAATAA	2548	0.3	Kinesin motor domain containing protein [Oxytricha trifallax]	2e-94	PF00225.18	GO:0003777, GO:0005524, GO:0007018, GO:0008017	NA
CUFF.18198.3	485	AAATAA	2322	0.3	Kinesin motor domain containing protein [Oxytricha trifallax]	2e-94	PF00225.18	GO:0003777, GO:0005524, GO:0007018, GO:0008017	NA
CUFF.18198.4	485	AAATAA	2410	0.3	Kinesin motor domain containing protein [Oxytricha trifallax]	2e-94	PF00225.18	GO:0003777, GO:0005524, GO:0007018, GO:0008017	NA
CUFF.19467.1	2003	AAATAA	2996	0.3	Kinesin motor domain-containing protein [Oxytricha trifallax]	0	PF00225.18	GO:0003777, GO:0005524, GO:0007018, GO:0008017	NA
CUFF.20774.1	513	AAATAA	2577	0.32	Kinesin-like protein [Oxytricha trifallax]	e-127	PF00225.18	GO:0003777, GO:0005524, GO:0007018, GO:0008017	NA
CUFF.20774.1	1087	AAATAA	2577	0.32	Kinesin-like protein [Oxytricha trifallax]	e-127	PF00225.18	GO:0003777, GO:0005524, GO:0007018, GO:0008017	NA
CUFF.23668.1	681	AAATAA	1639	0.31	hypothetical protein LOTGIDRAFT_226662 [Lottia gigantea]	6e-59	PF00225.18	GO:0003777, GO:0005524, GO:0007018, GO:0008017	NA
CUFF.23846.1	781	AAATAA	1469	0.3	PREDICTED: kinesin-like protein KIF3B [Nasonia vitripennis]	1e-47	PF00225.18	GO:0003777, GO:0005524, GO:0007018, GO:0008017	NA
CUFF.24775.1	2457	AAATAA	2843	0.3	Kinesin motor domain containing protein [Oxytricha trifallax]	e-132	PF00225.18	GO:0003777, GO:0005524, GO:0007018, GO:0008017	NA
CUFF.24775.1	1352	AAATAA	2843	0.3	Kinesin motor domain containing protein [Oxytricha trifallax]	e-132	PF00225.18	GO:0003777, GO:0005524, GO:0007018, GO:0008017	NA
CUFF.25110.1	1285	AAATAA	2547	0.3	Kinesin motor domain containing protein [Oxytricha trifallax]	e-120	PF00225.18	GO:0003777, GO:0005524, GO:0007018, GO:0008017	NA
CUFF.25221.1	651	AAATAA	2085	0.32	Kinesin-like protein [Oxytricha trifallax]	e-121	PF00225.18	GO:0003777, GO:0005524, GO:0007018, GO:0008017	NA
CUFF.25256.1	887	AAATAA	2050	0.32	kinesin-like protein [Stylonychia lemnae]	0	PF00225.18	GO:0003777, GO:0005524, GO:0007018, GO:0008017	NA
CUFF.3188.1	589	AAATAA	2283	0.3	kinesin motor domain containing protein [Stylonychia lemnae]	3e-91	PF00225.18	GO:0003777, GO:0005524, GO:0007018, GO:0008017	NA
CUFF.3188.1	1097	AAATAA	2283	0.3	kinesin motor domain containing protein [Stylonychia lemnae]	3e-91	PF00225.18	GO:0003777, GO:0005524, GO:0007018, GO:0008017	NA
CUFF.3689.1	1649	AAATAA	6484	0.29	UNKNOWN [Stylonychia lemnae]	e-116	PF00225.18	GO:0003777, GO:0005524, GO:0007018, GO:0008017	NA
CUFF.3793.1	3396	AAATAA	4614	0.28	Kinesin motor domain containing protein [Oxytricha trifallax]	9e-66	PF00225.18	GO:0003777, GO:0005524, GO:0007018, GO:0008017	NA
CUFF.4209.1	453	AAATAA	1490	0.29	kinesin motor domain containing protein [Stylonychia lemnae]	1e-41	PF00225.18	GO:0003777, GO:0005524, GO:0007018, GO:0008017	NA
CUFF.4599.1	174	AAATAA	3208	0.29	kinesin motor catalytic domain protein [Tetrahymena thermophila SB210]	1e-87	PF00225.18	GO:0003777, GO:0005524, GO:0007018, GO:0008017	NA
CUFF.4599.1	1084	AAATAA	3208	0.29	kinesin motor catalytic domain protein [Tetrahymena thermophila SB210]	1e-87	PF00225.18	GO:0003777, GO:0005524, GO:0007018, GO:0008017	NA
CUFF.4646.1	2593	AAATAA	2858	0.3	Kinesin motor domain containing protein [Oxytricha trifallax]	2e-77	PF00225.18	GO:0003777, GO:0005524, GO:0007018, GO:0008017	NA
CUFF.4646.1	2406	AAATAA	2858	0.3	Kinesin motor domain containing protein [Oxytricha trifallax]	2e-77	PF00225.18	GO:0003777, GO:0005524, GO:0007018, GO:0008017	NA
CUFF.4679.1	871	AAATAA	1673	0.29	kinesin motor domain containing protein [Stylonychia lemnae]	2e-77	PF00225.18	GO:0003777, GO:0005524, GO:0007018, GO:0008017	NA
CUFF.4679.1	923	AAATAA	1673	0.29	kinesin motor domain containing protein [Stylonychia lemnae]	2e-77	PF00225.18	GO:0003777, GO:0005524, GO:0007018, GO:0008017	NA
CUFF.4679.2	861	AAATAA	1663	0.29	kinesin motor domain containing protein [Stylonychia lemnae]	2e-77	PF00225.18	GO:0003777, GO:0005524, GO:0007018, GO:0008017	NA
CUFF.4679.2	913	AAATAA	1663	0.29	kinesin motor domain containing protein [Stylonychia lemnae]	2e-77	PF00225.18	GO:0003777, GO:0005524, GO:0007018, GO:0008017	NA
CUFF.5117.1	1359	AAATAA	2954	0.29	kinesin motor domain containing protein [Stylonychia lemnae]	e-139	PF00225.18	GO:0003777, GO:0005524, GO:0007018, GO:0008017	NA
CUFF.5117.1	1130	AAATAA	2954	0.29	kinesin motor domain containing protein [Stylonychia lemnae]	e-139	PF00225.18	GO:0003777, GO:0005524, GO:0007018, GO:0008017	NA
CUFF.54.1	1602	AAATAA	2773	0.31	hypothetical protein [Monosiga brevicollis MX1]	8e-80	PF00225.18	GO:0003777, GO:0005524, GO:0007018, GO:0008017	NA
CUFF.5661.1	857	AAATAA	2646	0.31	kinesin motor domain containing protein [Stylonychia lemnae]	e-103	PF00225.18	GO:0003777, GO:0005524, GO:0007018, GO:0008017	NA
CUFF.5661.1	1056	AAATAA	2646	0.31	kinesin motor domain containing protein [Stylonychia lemnae]	e-103	PF00225.18	GO:0003777, GO:0005524, GO:0007018, GO:0008017	NA
CUFF.5926.1	347	AAATAA	2184	0.33	kinesin-like protein [Stylonychia lemnae]	e-174	PF00225.18	GO:0003777, GO:0005524, GO:0007018, GO:0008017	NA
CUFF.5926.1	1518	AAATAG	2184	0.33	kinesin-like protein [Stylonychia lemnae]	e-174	PF00225.18	GO:0003777, GO:0005524, GO:0007018, GO:0008017	NA
CUFF.5962.1	1321	AAATAA	2177	0.32	kinesin motor catalytic domain protein [Tetrahymena thermophila SB210]	e-130	PF00225.18	GO:0003777, GO:0005524, GO:0007018, GO:0008017	NA
CUFF.6379.1	707	AAATAA	2284	0.31	Kinesin heavy chain [Oxytricha trifallax]	0	PF00225.18	GO:0003777, GO:0005524, GO:0007018, GO:0008017	NA
CUFF.6997.1	1948	AAATAA	2496	0.3	Kinesin motor domain containing protein [Oxytricha trifallax]	e-140	PF00225.18	GO:0003777, GO:0005524, GO:0007018, GO:0008017	NA
CUFF.6997.1	2366	AAATAG	2496	0.3	Kinesin motor domain containing protein [Oxytricha trifallax]	e-140	PF00225.18	GO:0003777, GO:0005524, GO:0007018, GO:0008017	NA
CUFF.7314.1	2225	AAATAA	2689	0.32	Kinesin motor domain containing protein [Oxytricha trifallax]	e-114	PF00225.18	GO:0003777, GO:0005524, GO:0007018, GO:0008017	NA
CUFF.7775.1	2817	AAATAA	4421	0.31	Kinesin motor domain containing protein [Oxytricha trifallax]	e-114	PF00225.18	GO:0003777, GO:0005524, GO:0007018, GO:0008017	NA
CUFF.21003.1	6509	AAATAA	12474	0.32	dynein heavy chain axonemal [Stylonychia lemnae]	0	PF03028.10,PF12777.2,PF12781.2	GO:0003777, GO:0007018, GO:0030286	NA
CUFF.12680.1	327	AAATAA	474	0.31	hypothetical protein [Paramecium tetraurelia strain d4-2]	1e-16	PF00481.16	GO:0003824	NA
CUFF.13719.1	616	AAATAA	1860	0.31	Serine/threonine protein phosphatase [Oxytricha trifallax]	4e-59	PF00481.16	GO:0003824	NA
CUFF.15401.1	364	AAATAA	1195	0.31	protein phosphatase 2c containing protein [Stylonychia lemnae]	2e-75	PF00481.16	GO:0003824	NA
CUFF.15403.1	1475	AAATAA	1838	0.31	protein phosphatase 2c containing protein [Stylonychia lemnae]	6e-77	PF00481.16	GO:0003824	NA
CUFF.17984.1	293	AAATAA	860	0.31	protein phosphatase 2c, putative, partial [Ichthyophthirius multifiliis]	6e-35	PF00481.16	GO:0003824	NA
CUFF.17984.1	471	AAATAA	860	0.31	protein phosphatase 2c, putative, partial [Ichthyophthirius multifiliis]	6e-35	PF00481.16	GO:0003824	NA
CUFF.25816.1	345	AAATAA	1454	0.36	PP2C, putative [Oxytricha trifallax]	4e-30	PF00481.16	GO:0003824	NA
CUFF.25816.1	278	AAATAA	1454	0.36	PP2C, putative [Oxytricha trifallax]	4e-30	PF00481.16	GO:0003824	NA
CUFF.26371.1	865	AAATAA	2063	0.3	Serine/threonine protein phosphatase [Oxytricha trifallax]	4e-45	PF00481.16	GO:0003824	NA
CUFF.28673.3	1759	AAATAA	3430	0.31	Protein phosphatase 2C containing protein [Oxytricha trifallax]	2e-92	PF00481.16	GO:0003824	NA
CUFF.28673.3	1389	AAATAA	3430	0.31	Protein phosphatase 2C containing protein [Oxytricha trifallax]	2e-92	PF00481.16	GO:0003824	NA
CUFF.4041.1	1188	AAATAA	1669	0.3	protein phosphatase 2c containing protein [Stylonychia lemnae]	7e-25	PF00481.16,PF06067.6	GO:0003824	NA
CUFF.4041.1	1013	AAATAA	1669	0.3	protein phosphatase 2c containing protein [Stylonychia lemnae]	7e-25	PF00481.16,PF06067.6	GO:0003824	NA
CUFF.5225.1	1191	AAATAA	2155	0.31	protein phosphatase 2c containing protein [Stylonychia lemnae]	5e-39	PF00481.16	GO:0003824	NA
CUFF.5225.1	1774	AAATAA	2155	0.31	protein phosphatase 2c containing protein [Stylonychia lemnae]	5e-39	PF00481.16	GO:0003824	NA
CUFF.5301.1	776	AAATAG	2836	0.31	Serine/threonine protein phosphatase [Oxytricha trifallax]	e-108	PF00481.16	GO:0003824	NA
CUFF.5653.1	1743	AAATAA	2159	0.32	Protein phosphatase 2C containing protein [Tetrahymena thermophila]	1e-37	PF00481.16	GO:0003824	NA
CUFF.5653.2	1702	AAATAA	2118	0.32	Protein phosphatase 2C containing protein [Tetrahymena thermophila]	1e-37	PF00481.16	GO:0003824	NA
CUFF.5751.1	1490	AAATAA	2154	0.32	protein phosphatase 2c containing protein [Stylonychia lemnae]	1e-58	PF00481.16	GO:0003824	NA
CUFF.5751.1	1827	AAATAA	2154	0.32	protein phosphatase 2c containing protein [Stylonychia lemnae]	1e-58	PF00481.16	GO:0003824	NA
CUFF.6162.1	1388	AAATAA	1802	0.33	Protein phosphatase 2C containing protein [Oxytricha trifallax]	2e-59	PF00481.16	GO:0003824	NA
CUFF.7157.1	1110	AAATAA	1843	0.31	Protein phosphatase 2C containing protein [Oxytricha trifallax]	1e-73	PF00481.16	GO:0003824	NA
CUFF.7157.1	692	AAATAG	1843	0.31	Protein phosphatase 2C containing protein [Oxytricha trifallax]	1e-73	PF00481.16	GO:0003824	NA
CUFF.7351.3	843	AAATAA	1562	0.3	Protein phosphatase 2C containing protein [Tetrahymena thermophila]	1e-34	PF00481.16	GO:0003824	NA
CUFF.7351.3	1192	AAATAA	1562	0.3	Protein phosphatase 2C containing protein [Tetrahymena thermophila]	1e-34	PF00481.16	GO:0003824	NA
CUFF.8266.1	302	AAATAA	652	0.32	hypothetical protein [Paramecium tetraurelia strain d4-2]	3e-44	PF00481.16	GO:0003824	NA
CUFF.17794.1	461	AAATAA	1285	0.29	ubiquitin-activating enzyme E1 [Salpingoeca rosetta]	3e-37	PF00899.16	GO:0003824	NA
CUFF.3380.1	371	AAATAA	950	0.3	serine threonine family 2c [Stylonychia lemnae]	2e-42	PF07228.7	GO:0003824	NA
CUFF.3381.1	278	AAATAA	857	0.31	serine threonine family 2c [Stylonychia lemnae]	1e-42	PF07228.7	GO:0003824	NA
CUFF.9526.1	270	AAATAA	1083	0.33	nad dependent epimerase dehydratase [Stylonychia lemnae]	1e-59	PF01073.14	GO:0003854, GO:0006694, GO:0016616, GO:0055114	NA
CUFF.23993.1	517	AAATAA	1809	0.32	Selenocysteine-specific translation elongation factor [Oxytricha trifallax]	e-123	PF00009.22,PF03144.20	GO:0003924, GO:0005525	NA
CUFF.25021.1	1384	AAATAA	2305	0.35	Drp1p [Oxytricha trifallax]	0	PF00350.18,PF01031.15,PF02212.13	GO:0003924, GO:0005525	NA
CUFF.11748.1	372	AAATAA	1715	0.3	hypothetical protein IMG5_145450 [Ichthyophthirius multifiliis]	1e-22	PF01031.15,PF02212.13	GO:0003924, GO:0005525	NA
CUFF.15988.1	528	AAATAA	3327	0.3	Guanylate-binding protein, N-terminal domain containing protein [Oxytricha trifallax]	e-142	PF02263.14,PF02841.9	GO:0003924, GO:0005525	NA
CUFF.26157.1	4082	AAATAG	5090	0.33	guanylate-binding n-terminal domain containing protein [Stylonychia lemnae]	0	PF02263.14,PF02841.9	GO:0003924, GO:0005525	NA
CUFF.3978.1	1433	AAATAA	3337	0.3	Guanylate-binding protein, N-terminal domain containing protein [Oxytricha trifallax]	e-128	PF02263.14,PF02841.9	GO:0003924, GO:0005525	NA
CUFF.5950.1	1234	AAATAA	2016	0.29	Guanylate-binding protein, N-terminal domain containing protein [Oxytricha trifallax]	e-126	PF02263.14,PF02841.9	GO:0003924, GO:0005525	NA
CUFF.6098.1	1036	AAATAA	2242	0.32	guanylate-binding n-terminal domain containing protein [Stylonychia lemnae]	e-110	PF02263.14,PF02841.9	GO:0003924, GO:0005525	NA
CUFF.6099.1	1207	AAATAA	2327	0.31	guanylate-binding n-terminal domain containing protein [Stylonychia lemnae]	e-110	PF02263.14,PF02841.9	GO:0003924, GO:0005525	NA
CUFF.7027.1	267	AAATAG	1848	0.31	guanylate-binding n-terminal domain containing protein [Stylonychia lemnae]	e-114	PF02263.14,PF02841.9	GO:0003924, GO:0005525	NA
CUFF.20101.1	318	AAATAG	1333	0.33	Tubulin alpha chain, putative [Perkinsus marinus ATCC 50983]	4e-45	PF03953.12	GO:0003924, GO:0005525, GO:0006184, GO:0043234, GO:0051258	NA
CUFF.14122.1	187	AAATAA	1539	0.3	Histidine acid phosphatase family protein [Oxytricha trifallax]	4e-29	PF00328.17	GO:0003993	NA
CUFF.26945.1	348	AAATAA	1530	0.3	arginyl-trna--protein transferase 1 [Stylonychia lemnae]	2e-35	PF04376.8	GO:0004057, GO:0016598	NA
CUFF.26945.1	463	AAATAA	1530	0.3	arginyl-trna--protein transferase 1 [Stylonychia lemnae]	2e-35	PF04376.8	GO:0004057, GO:0016598	NA
CUFF.6805.1	1075	AAATAA	1767	0.31	arginyl-trna--protein transferase 1 [Stylonychia lemnae]	8e-35	PF04377.10	GO:0004057, GO:0016598	NA
CUFF.6805.1	279	AAATAA	1767	0.31	arginyl-trna--protein transferase 1 [Stylonychia lemnae]	8e-35	PF04377.10	GO:0004057, GO:0016598	NA
CUFF.25685.1	1751	AAATAA	2313	0.33	Chitin synthase 1 [Oxytricha trifallax]	2e-80	PF01644.12,PF03142.10	GO:0004100, GO:0006031	NA
CUFF.27599.1	314	AAATAA	2080	0.33	Chitin synthase 1 [Oxytricha trifallax]	3e-81	PF01644.12,PF03142.10	GO:0004100, GO:0006031	NA
CUFF.13096.1	1683	AAATAA	2426	0.29	3'5'-cyclic nucleotide phosphodiesterase family protein [Oxytricha trifallax]	5e-73	PF00233.14	GO:0004114, GO:0007165	NA
CUFF.7364.1	694	AAATAA	1530	0.33	Acyltransferase, WS/DGAT/MGAT [Oxytricha trifallax]	4e-16	PF03007.11	GO:0004144, GO:0045017	NA
CUFF.12854.1	1228	AAATAA	3876	0.3	Zinc carboxypeptidase family protein [Oxytricha trifallax]	9e-73	PF00246.19	GO:0004181, GO:0006508, GO:0008270	NA
CUFF.12854.1	1352	AAATAA	3876	0.3	Zinc carboxypeptidase family protein [Oxytricha trifallax]	9e-73	PF00246.19	GO:0004181, GO:0006508, GO:0008270	NA
CUFF.19379.1	2456	AAATAA	2874	0.31	zinc carboxypeptidase family protein [Stylonychia lemnae]	e-138	PF00246.19	GO:0004181, GO:0006508, GO:0008270	NA
CUFF.19379.1	1897	AAATAA	2874	0.31	zinc carboxypeptidase family protein [Stylonychia lemnae]	e-138	PF00246.19	GO:0004181, GO:0006508, GO:0008270	NA
CUFF.1944.1	207	AAATAA	2101	0.32	zinc carboxypeptidase family protein [Stylonychia lemnae]	e-129	PF00246.19	GO:0004181, GO:0006508, GO:0008270	NA
CUFF.1944.1	1324	AAATAA	2101	0.32	zinc carboxypeptidase family protein [Stylonychia lemnae]	e-129	PF00246.19	GO:0004181, GO:0006508, GO:0008270	NA
CUFF.27396.1	969	AAATAA	2840	0.31	Zinc carboxypeptidase family protein [Oxytricha trifallax]	e-172	PF00246.19	GO:0004181, GO:0006508, GO:0008270	NA
CUFF.3786.1	457	AAATAA	648	0.3	Zinc carboxypeptidase family protein [Oxytricha trifallax]	7e-45	PF00246.19	GO:0004181, GO:0006508, GO:0008270	NA
CUFF.3837.1	638	AAATAA	3141	0.28	Zinc carboxypeptidase family protein [Oxytricha trifallax]	4e-76	PF00246.19	GO:0004181, GO:0006508, GO:0008270	NA
CUFF.4123.1	1321	AAATAA	2791	0.3	zinc carboxypeptidase family protein [Stylonychia lemnae]	e-156	PF00246.19	GO:0004181, GO:0006508, GO:0008270	NA
CUFF.4262.1	1409	AAATAA	3297	0.3	Zinc carboxypeptidase family protein [Oxytricha trifallax]	e-152	PF00246.19	GO:0004181, GO:0006508, GO:0008270	NA
CUFF.4262.2	963	AAATAA	2851	0.29	Zinc carboxypeptidase family protein [Oxytricha trifallax]	e-147	PF00246.19	GO:0004181, GO:0006508, GO:0008270	NA
CUFF.4279.1	1486	AAATAA	2878	0.31	Zinc carboxypeptidase family protein [Oxytricha trifallax]	e-162	PF00246.19	GO:0004181, GO:0006508, GO:0008270	NA
CUFF.4676.1	2301	AAATAA	3196	0.31	Zinc carboxypeptidase family protein [Oxytricha trifallax]	e-135	PF00246.19	GO:0004181, GO:0006508, GO:0008270	NA
CUFF.4704.1	1150	AAATAA	3085	0.3	Zinc carboxypeptidase family protein [Oxytricha trifallax]	e-152	PF00246.19	GO:0004181, GO:0006508, GO:0008270	NA
CUFF.620.1	1303	AAATAA	2910	0.31	zinc carboxypeptidase family protein [Stylonychia lemnae]	e-115	PF00246.19	GO:0004181, GO:0006508, GO:0008270	NA
CUFF.620.1	1400	AAATAA	2910	0.31	zinc carboxypeptidase family protein [Stylonychia lemnae]	e-115	PF00246.19	GO:0004181, GO:0006508, GO:0008270	NA
CUFF.620.2	1303	AAATAA	2967	0.31	zinc carboxypeptidase family protein [Stylonychia lemnae]	e-114	PF00246.19	GO:0004181, GO:0006508, GO:0008270	NA
CUFF.620.2	1400	AAATAA	2967	0.31	zinc carboxypeptidase family protein [Stylonychia lemnae]	e-114	PF00246.19	GO:0004181, GO:0006508, GO:0008270	NA
CUFF.6352.1	1459	AAATAA	2152	0.32	Zinc carboxypeptidase family protein [Oxytricha trifallax]	0	PF00246.19	GO:0004181, GO:0006508, GO:0008270	NA
CUFF.6744.1	713	AAATAA	1029	0.3	zinc carboxypeptidase family protein [Stylonychia lemnae]	e-103	PF00246.19	GO:0004181, GO:0006508, GO:0008270	NA
CUFF.7159.1	534	AAATAA	651	0.3	Zinc carboxypeptidase, putative [Oxytricha trifallax]	6e-45	PF00246.19	GO:0004181, GO:0006508, GO:0008270	NA
CUFF.7159.1	386	AAATAA	651	0.3	Zinc carboxypeptidase, putative [Oxytricha trifallax]	6e-45	PF00246.19	GO:0004181, GO:0006508, GO:0008270	NA
CUFF.7313.1	415	AAATAA	1268	0.27	aspartic protease pm5 [Stylonychia lemnae]	3e-45	PF00026.18	GO:0004190, GO:0006508	NA
CUFF.20034.1	634	AAATAA	1567	0.32	calpain family cysteine protease containing protein [Stylonychia lemnae]	9e-85	PF00648.16	GO:0004198, GO:0005622, GO:0006508	NA
CUFF.28262.1	1254	AAATAA	2516	0.3	calpain family cysteine protease containing protein [Stylonychia lemnae]	e-106	PF00648.16	GO:0004198, GO:0005622, GO:0006508	NA
CUFF.3482.1	1117	AAATAA	1680	0.31	Cysteine protease family C02 putative [Oxytricha trifallax]	e-132	PF00648.16,PF01067.17	GO:0004198, GO:0005622, GO:0006508	NA
CUFF.3482.1	780	AAATAA	1680	0.31	Cysteine protease family C02 putative [Oxytricha trifallax]	e-132	PF00648.16,PF01067.17	GO:0004198, GO:0005622, GO:0006508	NA
CUFF.4148.1	816	AAATAA	2821	0.31	cysteine protease family c02 [Stylonychia lemnae]	e-126	PF00648.16,PF01067.17	GO:0004198, GO:0005622, GO:0006508	NA
CUFF.4148.1	599	AAATAG	2821	0.31	cysteine protease family c02 [Stylonychia lemnae]	e-126	PF00648.16,PF01067.17	GO:0004198, GO:0005622, GO:0006508	NA
CUFF.4148.2	884	AAATAA	2889	0.31	cysteine protease family c02 [Stylonychia lemnae]	e-126	PF00648.16,PF01067.17	GO:0004198, GO:0005622, GO:0006508	NA
CUFF.4148.2	667	AAATAG	2889	0.31	cysteine protease family c02 [Stylonychia lemnae]	e-126	PF00648.16,PF01067.17	GO:0004198, GO:0005622, GO:0006508	NA
CUFF.5039.1	924	AAATAA	3156	0.37	calpain-type cysteine protease family isoform 5 [Stylonychia lemnae]	0	PF00648.16,PF01067.17	GO:0004198, GO:0005622, GO:0006508	NA
CUFF.5430.1	2452	AAATAG	2782	0.29	calpain family cysteine protease containing protein [Stylonychia lemnae]	e-157	PF00648.16	GO:0004198, GO:0005622, GO:0006508	NA
CUFF.5843.1	1633	AAATAA	2433	0.3	Calpain-like protein [Oxytricha trifallax]	6e-87	PF00648.16	GO:0004198, GO:0005622, GO:0006508	NA
CUFF.28021.1	1430	AAATAA	1825	0.3	poly polymerase [Dictyostelium discoideum AX4]	2e-83	PF01909.18,PF04928.12	GO:0004652, GO:0016779, GO:0043631	NA
CUFF.12632.1	460	AAATAA	1889	0.3	poly polymerase [Stylonychia lemnae]	3e-26	PF04928.12	GO:0004652, GO:0043631	NA
CUFF.12632.1	620	AAATAG	1889	0.3	poly polymerase [Stylonychia lemnae]	3e-26	PF04928.12	GO:0004652, GO:0043631	NA
CUFF.6801.1	349	AAATAA	1319	0.31	Proline oxidase, putative [Oxytricha trifallax]	7e-36	PF01619.13	GO:0004657, GO:0006537, GO:0006562, GO:0055114	NA
CUFF.11699.1	1036	AAATAA	1599	0.3	Protein kinase domain containing protein [Oxytricha trifallax]	e-107	PF00069.20,PF13499.1	GO:0004672, GO:0005509, GO:0005524, GO:0006468	NA
CUFF.14018.1	1038	AAATAA	1436	0.31	protein kinase domain containing protein [Stylonychia lemnae]	5e-71	PF00069.20,PF13499.1	GO:0004672, GO:0005509, GO:0005524, GO:0006468	NA
CUFF.14723.1	1309	AAATAA	2085	0.31	Protein kinase domain containing protein [Oxytricha trifallax]	2e-95	PF00069.20,PF13499.1	GO:0004672, GO:0005509, GO:0005524, GO:0006468	NA
CUFF.14723.1	1478	AAATAA	2085	0.31	Protein kinase domain containing protein [Oxytricha trifallax]	2e-95	PF00069.20,PF13499.1	GO:0004672, GO:0005509, GO:0005524, GO:0006468	NA
CUFF.14952.1	1237	AAATAA	1478	0.31	protein kinase domain containing protein [Stylonychia lemnae]	3e-57	PF00069.20,PF13499.1	GO:0004672, GO:0005509, GO:0005524, GO:0006468	NA
CUFF.16251.1	1083	AAATAA	1536	0.34	calcium-dependent protein [Stylonychia lemnae]	e-106	PF00069.20,PF13499.1	GO:0004672, GO:0005509, GO:0005524, GO:0006468	NA
CUFF.19888.1	1037	AAATAA	1782	0.3	Protein kinase domain containing protein [Oxytricha trifallax]	4e-65	PF00069.20,PF13405.1	GO:0004672, GO:0005509, GO:0005524, GO:0006468	NA
CUFF.19888.1	1317	AAATAA	1782	0.3	Protein kinase domain containing protein [Oxytricha trifallax]	4e-65	PF00069.20,PF13405.1	GO:0004672, GO:0005509, GO:0005524, GO:0006468	NA
CUFF.24160.1	998	AAATAA	1628	0.29	Protein kinase domain containing protein [Oxytricha trifallax]	9e-94	PF00069.20,PF13499.1	GO:0004672, GO:0005509, GO:0005524, GO:0006468	NA
CUFF.24160.1	1173	AAATAA	1628	0.29	Protein kinase domain containing protein [Oxytricha trifallax]	9e-94	PF00069.20,PF13499.1	GO:0004672, GO:0005509, GO:0005524, GO:0006468	NA
CUFF.25360.1	259	AAATAA	1523	0.31	Putative calcium-dependent protein kinase [Oxytricha trifallax]	3e-83	PF00069.20,PF13499.1,PF13833.1	GO:0004672, GO:0005509, GO:0005524, GO:0006468	NA
CUFF.25360.1	1055	AAATAA	1523	0.31	Putative calcium-dependent protein kinase [Oxytricha trifallax]	3e-83	PF00069.20,PF13499.1,PF13833.1	GO:0004672, GO:0005509, GO:0005524, GO:0006468	NA
CUFF.26973.1	502	AAATAA	1721	0.35	Calcium-dependent protein kinase, putative [Oxytricha trifallax]	e-103	PF00069.20,PF13499.1	GO:0004672, GO:0005509, GO:0005524, GO:0006468	NA
CUFF.28445.1	1073	AAATAA	1685	0.32	calcium-dependent protein [Stylonychia lemnae]	2e-96	PF00069.20,PF13499.1	GO:0004672, GO:0005509, GO:0005524, GO:0006468	NA
CUFF.28445.1	703	AAATAA	1685	0.32	calcium-dependent protein [Stylonychia lemnae]	2e-96	PF00069.20,PF13499.1	GO:0004672, GO:0005509, GO:0005524, GO:0006468	NA
CUFF.5758.1	321	AAATAA	1626	0.3	Protein kinase domain containing protein [Oxytricha trifallax]	4e-98	PF00069.20,PF13499.1	GO:0004672, GO:0005509, GO:0005524, GO:0006468	NA
CUFF.5758.1	1297	AAATAA	1626	0.3	Protein kinase domain containing protein [Oxytricha trifallax]	4e-98	PF00069.20,PF13499.1	GO:0004672, GO:0005509, GO:0005524, GO:0006468	NA
CUFF.6313.1	965	AAATAA	1635	0.31	Protein kinase domain containing protein [Oxytricha trifallax]	e-124	PF00069.20,PF13499.1	GO:0004672, GO:0005509, GO:0005524, GO:0006468	NA
CUFF.7180.1	488	AAATAA	1493	0.3	Putative calcium-dependent protein kinase [Oxytricha trifallax]	6e-95	PF00069.20,PF13499.1	GO:0004672, GO:0005509, GO:0005524, GO:0006468	NA
CUFF.7180.1	436	AAATAG	1493	0.3	Putative calcium-dependent protein kinase [Oxytricha trifallax]	6e-95	PF00069.20,PF13499.1	GO:0004672, GO:0005509, GO:0005524, GO:0006468	NA
CUFF.7600.1	989	AAATAA	1510	0.31	Protein kinase domain containing protein [Oxytricha trifallax]	6e-95	PF00069.20,PF13499.1	GO:0004672, GO:0005509, GO:0005524, GO:0006468	NA
CUFF.7698.1	1269	AAATAA	1659	0.3	calcium-dependent protein [Stylonychia lemnae]	7e-73	PF00036.27,PF00069.20	GO:0004672, GO:0005509, GO:0005524, GO:0006468	NA
CUFF.7698.1	301	AAATAG	1659	0.3	calcium-dependent protein [Stylonychia lemnae]	7e-73	PF00036.27,PF00069.20	GO:0004672, GO:0005509, GO:0005524, GO:0006468	NA
CUFF.7878.1	784	AAATAA	1521	0.34	UNKNOWN [Stylonychia lemnae]	e-106	PF00069.20,PF13499.1	GO:0004672, GO:0005509, GO:0005524, GO:0006468	NA
CUFF.7878.1	1010	AAATAA	1521	0.34	UNKNOWN [Stylonychia lemnae]	e-106	PF00069.20,PF13499.1	GO:0004672, GO:0005509, GO:0005524, GO:0006468	NA
CUFF.8237.1	851	AAATAA	1487	0.3	protein kinase domain containing protein [Stylonychia lemnae]	7e-96	PF00069.20,PF13499.1,PF13833.1	GO:0004672, GO:0005509, GO:0005524, GO:0006468	NA
CUFF.8237.1	1005	AAATAA	1487	0.3	protein kinase domain containing protein [Stylonychia lemnae]	7e-96	PF00069.20,PF13499.1,PF13833.1	GO:0004672, GO:0005509, GO:0005524, GO:0006468	NA
CUFF.10557.1	1388	AAATAG	2296	0.31	serine threonine protein kinase [Stylonychia lemnae]	0	PF00069.20,PF00612.22	GO:0004672, GO:0005515, GO:0005524, GO:0006468	NA
CUFF.10557.3	1397	AAATAG	2305	0.31	serine threonine protein kinase [Stylonychia lemnae]	0	PF00069.20,PF00612.22	GO:0004672, GO:0005515, GO:0005524, GO:0006468	NA
CUFF.25781.1	1409	AAATAA	2556	0.32	protein kinase domain containing protein [Stylonychia lemnae]	e-164	PF00023.25,PF00069.20,PF12796.2	GO:0004672, GO:0005515, GO:0005524, GO:0006468	NA
CUFF.11354.1	608	AAATAA	2070	0.32	Protein kinase domain containing protein [Oxytricha trifallax]	9e-75	PF00069.20	GO:0004672, GO:0005524, GO:0006468	NA
CUFF.11354.1	912	AAATAA	2070	0.32	Protein kinase domain containing protein [Oxytricha trifallax]	9e-75	PF00069.20	GO:0004672, GO:0005524, GO:0006468	NA
CUFF.1137.1	126	AAATAA	2391	0.31	Protein kinase domain containing protein [Oxytricha trifallax]	e-110	PF00069.20	GO:0004672, GO:0005524, GO:0006468	NA
CUFF.1137.1	889	AAATAA	2391	0.31	Protein kinase domain containing protein [Oxytricha trifallax]	e-110	PF00069.20	GO:0004672, GO:0005524, GO:0006468	NA
CUFF.1137.2	126	AAATAA	2400	0.31	Protein kinase domain containing protein [Oxytricha trifallax]	e-110	PF00069.20	GO:0004672, GO:0005524, GO:0006468	NA
CUFF.1137.2	889	AAATAA	2400	0.31	Protein kinase domain containing protein [Oxytricha trifallax]	e-110	PF00069.20	GO:0004672, GO:0005524, GO:0006468	NA
CUFF.11559.1	114	AAATAA	2261	0.29	protein kinase domain protein [Ichthyophthirius multifiliis]	e-102	PF00069.20	GO:0004672, GO:0005524, GO:0006468	NA
CUFF.11621.1	1552	AAATAA	1900	0.28	hypothetical protein HELRODRAFT_131581, partial [Helobdella robusta]	1e-71	PF00069.20	GO:0004672, GO:0005524, GO:0006468	NA
CUFF.11693.1	1288	AAATAA	1699	0.29	hypothetical protein IMG5_088120, partial [Ichthyophthirius multifiliis]	2e-64	PF00069.20	GO:0004672, GO:0005524, GO:0006468	NA
CUFF.11693.1	930	AAATAA	1699	0.29	hypothetical protein IMG5_088120, partial [Ichthyophthirius multifiliis]	2e-64	PF00069.20	GO:0004672, GO:0005524, GO:0006468	NA
CUFF.11972.1	1671	AAATAG	2193	0.26	camp-dependent protein kinase catalytic subunit prkx [Stylonychia lemnae]	6e-40	PF00069.20	GO:0004672, GO:0005524, GO:0006468	NA
CUFF.12152.1	341	AAATAA	624	0.32	Protein kinase domain containing protein [Oxytricha trifallax]	8e-11	PF00069.20	GO:0004672, GO:0005524, GO:0006468	NA
CUFF.12599.1	339	AAATAA	903	0.29	Serine/threonine protein kinase [Oxytricha trifallax]	1e-30	PF00069.20	GO:0004672, GO:0005524, GO:0006468	NA
CUFF.12599.1	541	AAATAA	903	0.29	Serine/threonine protein kinase [Oxytricha trifallax]	1e-30	PF00069.20	GO:0004672, GO:0005524, GO:0006468	NA
CUFF.12712.2	1416	AAATAA	2269	0.3	protein kinase domain protein [Stylonychia lemnae]	2e-70	PF00069.20	GO:0004672, GO:0005524, GO:0006468	NA
CUFF.12712.2	2008	AAATAA	2269	0.3	protein kinase domain protein [Stylonychia lemnae]	2e-70	PF00069.20	GO:0004672, GO:0005524, GO:0006468	NA
CUFF.12832.1	1463	AAATAA	2038	0.29	Protein kinase domain containing protein [Oxytricha trifallax]	e-101	PF00069.20	GO:0004672, GO:0005524, GO:0006468	NA
CUFF.12963.1	1694	AAATAA	2690	0.29	UNKNOWN [Stylonychia lemnae]	7e-40	PF00069.20	GO:0004672, GO:0005524, GO:0006468	NA
CUFF.12982.1	564	AAATAA	1551	0.3	Serine/threonine protein kinase [Oxytricha trifallax]	1e-54	PF00069.20	GO:0004672, GO:0005524, GO:0006468	NA
CUFF.13043.1	1076	AAATAA	2065	0.3	hypothetical protein GLOINDRAFT_310468 [Rhizophagus irregularis DAOM 181602]	3e-36	PF00069.20	GO:0004672, GO:0005524, GO:0006468	NA
CUFF.13043.1	640	AAATAA	2065	0.3	hypothetical protein GLOINDRAFT_310468 [Rhizophagus irregularis DAOM 181602]	3e-36	PF00069.20	GO:0004672, GO:0005524, GO:0006468	NA
CUFF.13049.1	554	AAATAA	1397	0.33	rps6 protein kinase [Stylonychia lemnae]	1e-75	PF00069.20	GO:0004672, GO:0005524, GO:0006468	NA
CUFF.13049.1	735	AAATAA	1397	0.33	rps6 protein kinase [Stylonychia lemnae]	1e-75	PF00069.20	GO:0004672, GO:0005524, GO:0006468	NA
CUFF.13054.1	676	AAATAA	1448	0.31	Protein kinase domain containing protein [Oxytricha trifallax]	2e-53	PF00069.20	GO:0004672, GO:0005524, GO:0006468	NA
CUFF.13054.2	669	AAATAA	1441	0.31	Protein kinase domain containing protein [Oxytricha trifallax]	2e-53	PF00069.20	GO:0004672, GO:0005524, GO:0006468	NA
CUFF.13137.1	661	AAATAA	1919	0.31	unnamed protein product [Coffea canephora]	3e-20	PF00069.20	GO:0004672, GO:0005524, GO:0006468	NA
CUFF.13164.1	335	AAATAA	2035	0.28	hypothetical protein [Paramecium tetraurelia strain d4-2]	9e-29	PF00069.20	GO:0004672, GO:0005524, GO:0006468	NA
CUFF.13228.1	1565	AAATAA	2223	0.28	plant dual-specificity MAP kinase kinase family domain protein [Tetrahymena thermophila SB210]	1e-90	PF00069.20	GO:0004672, GO:0005524, GO:0006468	NA
CUFF.13281.1	487	AAATAA	1606	0.3	Serine/threonine protein kinase [Oxytricha trifallax]	2e-35	PF00069.20	GO:0004672, GO:0005524, GO:0006468	NA
CUFF.13299.1	157	AAATAA	1357	0.29	Protein kinase domain containing protein [Oxytricha trifallax]	1e-34	PF00069.20	GO:0004672, GO:0005524, GO:0006468	NA
CUFF.13299.1	773	AAATAA	1357	0.29	Protein kinase domain containing protein [Oxytricha trifallax]	1e-34	PF00069.20	GO:0004672, GO:0005524, GO:0006468	NA
CUFF.13366.1	471	AAATAA	676	0.27	protein kinase domain protein [Ichthyophthirius multifiliis]	1e-49	PF00069.20	GO:0004672, GO:0005524, GO:0006468	NA
CUFF.13366.1	269	AAATAA	676	0.27	protein kinase domain protein [Ichthyophthirius multifiliis]	1e-49	PF00069.20	GO:0004672, GO:0005524, GO:0006468	NA
CUFF.13421.1	776	AAATAA	1144	0.29	casein kinase ii subunit alpha [Stylonychia lemnae]	1e-89	PF00069.20	GO:0004672, GO:0005524, GO:0006468	NA
CUFF.13431.1	351	AAATAA	1831	0.31	plant dual-specificity MAP kinase kinase family domain protein [Tetrahymena thermophila SB210]	2e-55	PF00069.20	GO:0004672, GO:0005524, GO:0006468	NA
CUFF.13431.1	715	AAATAA	1831	0.31	plant dual-specificity MAP kinase kinase family domain protein [Tetrahymena thermophila SB210]	2e-55	PF00069.20	GO:0004672, GO:0005524, GO:0006468	NA
CUFF.13445.1	450	AAATAA	2167	0.3	hypothetical protein [Paramecium tetraurelia strain d4-2]	6e-58	PF00069.20	GO:0004672, GO:0005524, GO:0006468	NA
CUFF.13459.1	971	AAATAA	2201	0.27	camp-dependent protein kinase catalytic subunit prkx [Stylonychia lemnae]	2e-35	PF00069.20	GO:0004672, GO:0005524, GO:0006468	NA
CUFF.13632.1	2025	AAATAA	2397	0.31	protein kinase [Euplotes raikovi]	3e-76	PF00069.20	GO:0004672, GO:0005524, GO:0006468	NA
CUFF.13768.1	678	AAATAA	1951	0.31	Protein kinase domain containing protein [Oxytricha trifallax]	8e-68	PF00069.20	GO:0004672, GO:0005524, GO:0006468	NA
CUFF.13843.1	1672	AAATAA	2375	0.28	hypothetical protein OXYTRI_17282 [Oxytricha trifallax]	2e-63	PF00069.20	GO:0004672, GO:0005524, GO:0006468	NA
CUFF.13844.1	704	AAATAA	1326	0.29	hypothetical protein OXYTRI_17282 [Oxytricha trifallax]	1e-63	PF00069.20	GO:0004672, GO:0005524, GO:0006468	NA
CUFF.13929.1	187	AAATAA	1339	0.31	protein kinase domain containing protein [Stylonychia lemnae]	4e-48	PF00069.20	GO:0004672, GO:0005524, GO:0006468	NA
CUFF.13929.1	353	AAATAA	1339	0.31	protein kinase domain containing protein [Stylonychia lemnae]	4e-48	PF00069.20	GO:0004672, GO:0005524, GO:0006468	NA
CUFF.14151.1	2010	AAATAA	2865	0.3	serine threonine protein kinase [Stylonychia lemnae]	e-108	PF00069.20	GO:0004672, GO:0005524, GO:0006468	NA
CUFF.14235.1	2754	AAATAA	4293	0.3	hypothetical protein [Paramecium tetraurelia strain d4-2]	e-110	PF00069.20	GO:0004672, GO:0005524, GO:0006468	NA
CUFF.14450.1	215	AAATAA	2337	0.32	mitogen-activated protein kinase kinase kinase 3-like [Stylonychia lemnae]	6e-67	PF00069.20	GO:0004672, GO:0005524, GO:0006468	NA
CUFF.14473.1	752	AAATAA	1166	0.3	protein kinase domain containing protein [Stylonychia lemnae]	4e-90	PF00069.20	GO:0004672, GO:0005524, GO:0006468	NA
CUFF.14473.1	442	AAATAA	1166	0.3	protein kinase domain containing protein [Stylonychia lemnae]	4e-90	PF00069.20	GO:0004672, GO:0005524, GO:0006468	NA
CUFF.14742.1	366	AAATAA	2300	0.29	protein kinase domain containing protein [Stylonychia lemnae]	5e-40	PF00069.20	GO:0004672, GO:0005524, GO:0006468	NA
CUFF.1516.1	5131	AAATAA	6473	0.3	kinase superfamily protein isoform 1 [Stylonychia lemnae]	9e-96	PF00069.20	GO:0004672, GO:0005524, GO:0006468	NA
CUFF.15169.1	544	AAATAA	2059	0.31	Protein kinase domain containing protein [Oxytricha trifallax]	1e-64	PF00069.20	GO:0004672, GO:0005524, GO:0006468	NA
CUFF.15169.1	1121	AAATAG	2059	0.31	Protein kinase domain containing protein [Oxytricha trifallax]	1e-64	PF00069.20	GO:0004672, GO:0005524, GO:0006468	NA
CUFF.15692.1	2166	AAATAA	2806	0.3	Protein kinase domain containing protein [Tetrahymena thermophila]	6e-48	PF00069.20	GO:0004672, GO:0005524, GO:0006468	NA
CUFF.15692.1	2335	AAATAA	2806	0.3	Protein kinase domain containing protein [Tetrahymena thermophila]	6e-48	PF00069.20	GO:0004672, GO:0005524, GO:0006468	NA
CUFF.15751.1	1630	AAATAA	1732	0.26	protein kinase domain containing protein [Stylonychia lemnae]	4e-22	PF00069.20	GO:0004672, GO:0005524, GO:0006468	NA
CUFF.1577.1	295	AAATAA	1699	0.31	Protein kinase domain containing protein [Oxytricha trifallax]	2e-18	PF00069.20	GO:0004672, GO:0005524, GO:0006468	NA
CUFF.1577.1	737	AAATAA	1699	0.31	Protein kinase domain containing protein [Oxytricha trifallax]	2e-18	PF00069.20	GO:0004672, GO:0005524, GO:0006468	NA
CUFF.15773.1	1797	AAATAG	2795	0.29	hypothetical protein OXYTRI_09390 [Oxytricha trifallax]	e-119	PF00069.20,PF13516.1	GO:0004672, GO:0005524, GO:0006468	NA
CUFF.15782.1	112	AAATAA	1420	0.28	protein kinase [Euplotes raikovi]	6e-32	PF00069.20	GO:0004672, GO:0005524, GO:0006468	NA
CUFF.15829.1	100	AAATAA	2498	0.29	protein kinase domain containing protein [Stylonychia lemnae]	2e-89	PF00069.20	GO:0004672, GO:0005524, GO:0006468	NA
CUFF.15829.1	740	AAATAA	2498	0.29	protein kinase domain containing protein [Stylonychia lemnae]	2e-89	PF00069.20	GO:0004672, GO:0005524, GO:0006468	NA
CUFF.15881.1	1050	AAATAA	1880	0.31	Protein kinase domain containing protein [Oxytricha trifallax]	1e-54	PF00069.20	GO:0004672, GO:0005524, GO:0006468	NA
CUFF.15889.1	616	AAATAA	1610	0.31	Calcium-dependent protein kinase, putative [Oxytricha trifallax]	e-100	PF00069.20	GO:0004672, GO:0005524, GO:0006468	NA
CUFF.16034.1	578	AAATAA	1863	0.28	Protein kinase domain containing protein [Tetrahymena thermophila]	4e-21	PF00069.20	GO:0004672, GO:0005524, GO:0006468	NA
CUFF.16058.1	901	AAATAA	1835	0.3	Protein kinase domain containing protein [Oxytricha trifallax]	5e-64	PF00069.20	GO:0004672, GO:0005524, GO:0006468	NA
CUFF.16060.1	392	AAATAA	1005	0.33	cAMP-dependent protein kinase catalytic subunit [Paramecium tetraurelia strain d4-2]	e-100	PF00069.20	GO:0004672, GO:0005524, GO:0006468	NA
CUFF.1633.1	729	AAATAG	994	0.32	UNKNOWN [Stylonychia lemnae]	1e-21	PF00069.20	GO:0004672, GO:0005524, GO:0006468	NA
CUFF.16426.1	512	AAATAA	1194	0.28	Protein kinase domain containing protein [Oxytricha trifallax]	7e-25	PF00069.20	GO:0004672, GO:0005524, GO:0006468	NA
CUFF.16426.1	205	AAATAA	1194	0.28	Protein kinase domain containing protein [Oxytricha trifallax]	7e-25	PF00069.20	GO:0004672, GO:0005524, GO:0006468	NA
CUFF.16730.1	651	AAATAA	2625	0.28	Serine/Threonine kinase [Tetrahymena thermophila SB210]	5e-64	PF00069.20	GO:0004672, GO:0005524, GO:0006468	NA
CUFF.16730.1	790	AAATAA	2625	0.28	Serine/Threonine kinase [Tetrahymena thermophila SB210]	5e-64	PF00069.20	GO:0004672, GO:0005524, GO:0006468	NA
CUFF.16730.2	651	AAATAA	2579	0.28	Serine/Threonine kinase [Tetrahymena thermophila SB210]	5e-64	PF00069.20	GO:0004672, GO:0005524, GO:0006468	NA
CUFF.16730.2	790	AAATAA	2579	0.28	Serine/Threonine kinase [Tetrahymena thermophila SB210]	5e-64	PF00069.20	GO:0004672, GO:0005524, GO:0006468	NA
CUFF.1674.1	1055	AAATAA	1190	0.34	hypothetical protein [Paramecium tetraurelia strain d4-2]	e-117	PF00069.20	GO:0004672, GO:0005524, GO:0006468	NA
CUFF.1674.1	463	AAATAA	1190	0.34	hypothetical protein [Paramecium tetraurelia strain d4-2]	e-117	PF00069.20	GO:0004672, GO:0005524, GO:0006468	NA
CUFF.16767.1	501	AAATAA	3069	0.28	protein kinase domain containing protein [Stylonychia lemnae]	5e-69	PF00069.20	GO:0004672, GO:0005524, GO:0006468	NA
CUFF.16870.1	1025	AAATAA	2303	0.31	Protein kinase domain containing protein [Oxytricha trifallax]	1e-43	PF00069.20	GO:0004672, GO:0005524, GO:0006468	NA
CUFF.17219.1	953	AAATAA	4095	0.3	putative serine/threonine protein kinase [Moneuplotes crassus]	e-151	PF00069.20	GO:0004672, GO:0005524, GO:0006468	NA
CUFF.17242.1	528	AAATAA	1063	0.28	protein kinase domain protein, partial [Ichthyophthirius multifiliis]	4e-19	PF00069.20	GO:0004672, GO:0005524, GO:0006468	NA
CUFF.17352.1	323	AAATAA	2107	0.31	hypothetical protein [Paramecium tetraurelia strain d4-2]	8e-62	PF00069.20	GO:0004672, GO:0005524, GO:0006468	NA
CUFF.17352.1	816	AAATAA	2107	0.31	hypothetical protein [Paramecium tetraurelia strain d4-2]	8e-62	PF00069.20	GO:0004672, GO:0005524, GO:0006468	NA
CUFF.17484.1	538	AAATAA	734	0.31	Protein kinase domain containing protein [Oxytricha trifallax]	2e-68	PF00069.20	GO:0004672, GO:0005524, GO:0006468	NA
CUFF.17486.1	196	AAATAA	733	0.31	Protein kinase domain containing protein [Oxytricha trifallax]	5e-70	PF00069.20	GO:0004672, GO:0005524, GO:0006468	NA
CUFF.17679.1	915	AAATAA	1087	0.32	hypothetical protein [Paramecium tetraurelia strain d4-2]	5e-86	PF00069.20	GO:0004672, GO:0005524, GO:0006468	NA
CUFF.17679.1	137	AAATAA	1087	0.32	hypothetical protein [Paramecium tetraurelia strain d4-2]	5e-86	PF00069.20	GO:0004672, GO:0005524, GO:0006468	NA
CUFF.17884.1	112	AAATAA	1425	0.31	Serine/Threonine kinase domain protein [Tetrahymena thermophila SB210]	1e-77	PF00069.20	GO:0004672, GO:0005524, GO:0006468	NA
CUFF.17927.1	2711	AAATAA	3187	0.29	hypothetical protein OXYTRI_17282 [Oxytricha trifallax]	7e-51	PF00069.20	GO:0004672, GO:0005524, GO:0006468	NA
CUFF.17927.2	2721	AAATAA	3197	0.29	hypothetical protein OXYTRI_17282 [Oxytricha trifallax]	7e-51	PF00069.20	GO:0004672, GO:0005524, GO:0006468	NA
CUFF.18084.1	107	AAATAA	2054	0.28	Protein kinase domain containing protein [Oxytricha trifallax]	2e-33	PF00069.20	GO:0004672, GO:0005524, GO:0006468	NA
CUFF.18084.1	624	AAATAG	2054	0.28	Protein kinase domain containing protein [Oxytricha trifallax]	2e-33	PF00069.20	GO:0004672, GO:0005524, GO:0006468	NA
CUFF.18192.1	1549	AAATAG	2252	0.3	Protein kinase domain containing protein [Oxytricha trifallax]	2e-20	PF00069.20	GO:0004672, GO:0005524, GO:0006468	NA
CUFF.18192.2	1546	AAATAG	2250	0.3	Protein kinase domain containing protein [Oxytricha trifallax]	2e-20	PF00069.20	GO:0004672, GO:0005524, GO:0006468	NA
CUFF.19068.1	1342	AAATAA	2341	0.29	protein kinase domain containing protein [Stylonychia lemnae]	5e-35	PF00069.20	GO:0004672, GO:0005524, GO:0006468	NA
CUFF.19069.1	891	AAATAA	2097	0.3	protein kinase domain containing protein [Stylonychia lemnae]	4e-35	PF00069.20	GO:0004672, GO:0005524, GO:0006468	NA
CUFF.19194.1	693	AAATAA	1693	0.33	PREDICTED: serine/threonine-protein kinase MAK-like [Stegastes partitus]	8e-50	PF00069.20	GO:0004672, GO:0005524, GO:0006468	NA
CUFF.19194.1	763	AAATAA	1693	0.33	PREDICTED: serine/threonine-protein kinase MAK-like [Stegastes partitus]	8e-50	PF00069.20	GO:0004672, GO:0005524, GO:0006468	NA
CUFF.19331.1	607	AAATAA	1457	0.3	Protein kinase domain containing protein [Oxytricha trifallax]	1e-71	PF00069.20	GO:0004672, GO:0005524, GO:0006468	NA
CUFF.19366.1	656	AAATAA	1286	0.31	Protein kinase domain containing protein [Oxytricha trifallax]	5e-51	PF00069.20	GO:0004672, GO:0005524, GO:0006468	NA
CUFF.19378.1	974	AAATAA	1158	0.3	Protein kinase domain containing protein [Oxytricha trifallax]	e-115	PF00069.20	GO:0004672, GO:0005524, GO:0006468	NA
CUFF.19378.1	265	AAATAA	1158	0.3	Protein kinase domain containing protein [Oxytricha trifallax]	e-115	PF00069.20	GO:0004672, GO:0005524, GO:0006468	NA
CUFF.19393.1	819	AAATAA	1863	0.3	mitogen-activated protein kinase kinase kinase 3-like [Stylonychia lemnae]	1e-60	PF00069.20	GO:0004672, GO:0005524, GO:0006468	NA
CUFF.19688.2	465	AAATAA	1766	0.32	polo-like kinase 1, putative [Ichthyophthirius multifiliis]	2e-06	PF00069.20	GO:0004672, GO:0005524, GO:0006468	NA
CUFF.19789.1	197	AAATAA	435	0.31	Protein kinase domain containing protein [Oxytricha trifallax]	1e-21	PF00069.20	GO:0004672, GO:0005524, GO:0006468	NA
CUFF.19791.1	63	AAATAA	1927	0.32	protein kinase domain protein [Ichthyophthirius multifiliis]	5e-58	PF00069.20	GO:0004672, GO:0005524, GO:0006468	NA
CUFF.20247.1	398	AAATAG	1500	0.31	Protein kinase domain containing protein [Oxytricha trifallax]	2e-36	PF00069.20	GO:0004672, GO:0005524, GO:0006468	NA
CUFF.20511.1	756	AAATAA	2001	0.29	Protein kinase domain containing protein [Oxytricha trifallax]	3e-39	PF00069.20	GO:0004672, GO:0005524, GO:0006468	NA
CUFF.20731.1	1348	AAATAA	2029	0.29	Protein kinase domain containing protein [Oxytricha trifallax]	3e-46	PF00069.20	GO:0004672, GO:0005524, GO:0006468	NA
CUFF.20731.1	1457	AAATAA	2029	0.29	Protein kinase domain containing protein [Oxytricha trifallax]	3e-46	PF00069.20	GO:0004672, GO:0005524, GO:0006468	NA
CUFF.20731.2	1531	AAATAA	2212	0.29	Protein kinase domain containing protein [Oxytricha trifallax]	1e-52	PF00069.20	GO:0004672, GO:0005524, GO:0006468	NA
CUFF.20731.2	1640	AAATAA	2212	0.29	Protein kinase domain containing protein [Oxytricha trifallax]	1e-52	PF00069.20	GO:0004672, GO:0005524, GO:0006468	NA
CUFF.20812.1	322	AAATAA	1253	0.33	protein kinase 2 [Stylonychia lemnae]	2e-75	PF00069.20	GO:0004672, GO:0005524, GO:0006468	NA
CUFF.21006.1	1200	AAATAG	3011	0.32	protein kinase domain containing protein [Stylonychia lemnae]	4e-77	PF00069.20	GO:0004672, GO:0005524, GO:0006468	NA
CUFF.21006.2	1200	AAATAG	2992	0.32	protein kinase domain containing protein [Stylonychia lemnae]	4e-77	PF00069.20	GO:0004672, GO:0005524, GO:0006468	NA
CUFF.21152.1	253	AAATAA	376	0.3	protein kinase domain containing protein [Stylonychia lemnae]	3e-17	PF00069.20	GO:0004672, GO:0005524, GO:0006468	NA
CUFF.21736.1	1210	AAATAA	2004	0.3	Serine/threonine protein kinase [Oxytricha trifallax]	1e-24	PF00069.20	GO:0004672, GO:0005524, GO:0006468	NA
CUFF.23348.1	650	AAATAA	1756	0.28	Protein kinase domain containing protein [Oxytricha trifallax]	5e-61	PF00069.20	GO:0004672, GO:0005524, GO:0006468	NA
CUFF.23348.1	538	AAATAA	1756	0.28	Protein kinase domain containing protein [Oxytricha trifallax]	5e-61	PF00069.20	GO:0004672, GO:0005524, GO:0006468	NA
CUFF.23560.1	436	AAATAA	2131	0.32	Protein kinase domain containing protein [Oxytricha trifallax]	6e-82	PF00069.20	GO:0004672, GO:0005524, GO:0006468	NA
CUFF.23661.1	589	AAATAA	2155	0.29	Protein kinase domain containing protein [Oxytricha trifallax]	1e-39	PF00069.20	GO:0004672, GO:0005524, GO:0006468	NA
CUFF.23661.2	545	AAATAA	2111	0.29	Protein kinase domain containing protein [Oxytricha trifallax]	1e-39	PF00069.20	GO:0004672, GO:0005524, GO:0006468	NA
CUFF.23691.1	333	AAATAA	1150	0.32	Protein kinase domain containing protein [Oxytricha trifallax]	1e-45	PF00069.20	GO:0004672, GO:0005524, GO:0006468	NA
CUFF.24099.1	3022	AAATAA	3910	0.33	protein kinase domain containing protein [Stylonychia lemnae]	e-125	PF00069.20	GO:0004672, GO:0005524, GO:0006468	NA
CUFF.24099.1	3332	AAATAG	3910	0.33	protein kinase domain containing protein [Stylonychia lemnae]	e-125	PF00069.20	GO:0004672, GO:0005524, GO:0006468	NA
CUFF.24156.1	682	AAATAA	1820	0.32	long flagella protein lf4 [Stylonychia lemnae]	6e-59	PF00069.20	GO:0004672, GO:0005524, GO:0006468	NA
CUFF.24449.1	762	AAATAA	1638	0.29	protein kinase domain containing protein [Stylonychia lemnae]	3e-40	PF00069.20	GO:0004672, GO:0005524, GO:0006468	NA
CUFF.24449.1	1003	AAATAA	1638	0.29	protein kinase domain containing protein [Stylonychia lemnae]	3e-40	PF00069.20	GO:0004672, GO:0005524, GO:0006468	NA
CUFF.2454.1	1764	AAATAA	2864	0.3	putative serine/threonine protein kinase [Moneuplotes crassus]	0	PF00069.20	GO:0004672, GO:0005524, GO:0006468	NA
CUFF.2454.1	1864	AAATAA	2864	0.3	putative serine/threonine protein kinase [Moneuplotes crassus]	0	PF00069.20	GO:0004672, GO:0005524, GO:0006468	NA
CUFF.24793.1	804	AAATAA	2028	0.3	Protein kinase domain containing protein [Oxytricha trifallax]	e-113	PF00069.20	GO:0004672, GO:0005524, GO:0006468	NA
CUFF.24932.1	332	AAATAA	1581	0.3	mapk-related kinase [Stylonychia lemnae]	4e-27	PF00069.20	GO:0004672, GO:0005524, GO:0006468	NA
CUFF.24932.1	1147	AAATAA	1581	0.3	mapk-related kinase [Stylonychia lemnae]	4e-27	PF00069.20	GO:0004672, GO:0005524, GO:0006468	NA
CUFF.25061.1	177	AAATAA	2713	0.3	protein kinase domain containing protein [Stylonychia lemnae]	1e-83	PF00069.20	GO:0004672, GO:0005524, GO:0006468	NA
CUFF.25061.1	337	AAATAA	2713	0.3	protein kinase domain containing protein [Stylonychia lemnae]	1e-83	PF00069.20	GO:0004672, GO:0005524, GO:0006468	NA
CUFF.25146.1	2597	AAATAA	2896	0.3	serine threonine protein kinase [Stylonychia lemnae]	e-121	PF00069.20	GO:0004672, GO:0005524, GO:0006468	NA
CUFF.25292.1	724	AAATAA	1142	0.31	probable MAP kinase kinase kinase [Cyanidioschyzon merolae strain 10D]	9e-28	PF00069.20	GO:0004672, GO:0005524, GO:0006468	NA
CUFF.25292.1	207	AAATAG	1142	0.31	probable MAP kinase kinase kinase [Cyanidioschyzon merolae strain 10D]	9e-28	PF00069.20	GO:0004672, GO:0005524, GO:0006468	NA
CUFF.25632.1	279	AAATAA	1931	0.31	protein kinase domain containing protein [Stylonychia lemnae]	e-119	PF00069.20	GO:0004672, GO:0005524, GO:0006468	NA
CUFF.25727.1	420	AAATAA	2242	0.31	hypothetical protein [Paramecium tetraurelia strain d4-2]	2e-65	PF00069.20	GO:0004672, GO:0005524, GO:0006468	NA
CUFF.25727.1	1033	AAATAA	2242	0.31	hypothetical protein [Paramecium tetraurelia strain d4-2]	2e-65	PF00069.20	GO:0004672, GO:0005524, GO:0006468	NA
CUFF.25849.1	1169	AAATAA	2517	0.3	camp-dependent protein kinase catalytic [Stylonychia lemnae]	3e-75	PF00069.20	GO:0004672, GO:0005524, GO:0006468	NA
CUFF.25849.2	1169	AAATAA	2494	0.3	camp-dependent protein kinase catalytic [Stylonychia lemnae]	3e-75	PF00069.20	GO:0004672, GO:0005524, GO:0006468	NA
CUFF.25908.1	982	AAATAA	1332	0.32	hypothetical protein [Paramecium tetraurelia strain d4-2]	2e-38	PF00069.20	GO:0004672, GO:0005524, GO:0006468	NA
CUFF.25914.1	1064	AAATAA	1687	0.3	Protein kinase domain containing protein [Oxytricha trifallax]	e-138	PF00069.20	GO:0004672, GO:0005524, GO:0006468	NA
CUFF.25981.1	929	AAATAA	1081	0.28	cyclin-dependent kinase-like Serine/Threonine kinase family protein [Tetrahymena thermophila SB210]	2e-18	PF00069.20	GO:0004672, GO:0005524, GO:0006468	NA
CUFF.25981.1	637	AAATAA	1081	0.28	cyclin-dependent kinase-like Serine/Threonine kinase family protein [Tetrahymena thermophila SB210]	2e-18	PF00069.20	GO:0004672, GO:0005524, GO:0006468	NA
CUFF.26192.1	952	AAATAA	2001	0.33	Serine/Threonine kinase [Tetrahymena thermophila SB210]	5e-45	PF00069.20	GO:0004672, GO:0005524, GO:0006468	NA
CUFF.26284.1	813	AAATAA	1895	0.31	protein kinase domain containing protein [Stylonychia lemnae]	1e-98	PF00069.20	GO:0004672, GO:0005524, GO:0006468	NA
CUFF.2630.2	1321	AAATAA	2253	0.3	Protein kinase domain containing protein [Oxytricha trifallax]	8e-66	PF00069.20	GO:0004672, GO:0005524, GO:0006468	NA
CUFF.26369.1	1120	AAATAA	1739	0.3	protein kinase domain containing protein [Stylonychia lemnae]	1e-28	PF00069.20	GO:0004672, GO:0005524, GO:0006468	NA
CUFF.26527.1	506	AAATAA	1790	0.32	hypothetical protein [Paramecium tetraurelia strain d4-2]	9e-54	PF00069.20	GO:0004672, GO:0005524, GO:0006468	NA
CUFF.26527.1	145	AAATAA	1790	0.32	hypothetical protein [Paramecium tetraurelia strain d4-2]	9e-54	PF00069.20	GO:0004672, GO:0005524, GO:0006468	NA
CUFF.26532.1	572	AAATAA	1236	0.32	Protein kinase domain containing protein [Oxytricha trifallax]	6e-85	PF00069.20	GO:0004672, GO:0005524, GO:0006468	NA
CUFF.26532.1	391	AAATAG	1236	0.32	Protein kinase domain containing protein [Oxytricha trifallax]	6e-85	PF00069.20	GO:0004672, GO:0005524, GO:0006468	NA
CUFF.26556.1	665	AAATAA	1018	0.35	casein kinase [Stylonychia lemnae]	5e-72	PF00069.20	GO:0004672, GO:0005524, GO:0006468	NA
CUFF.27250.1	762	AAATAA	1512	0.33	MAPK-related kinase [Oxytricha trifallax]	4e-69	PF00069.20	GO:0004672, GO:0005524, GO:0006468	NA
CUFF.27365.1	332	AAATAA	1626	0.29	calcium-dependent protein [Stylonychia lemnae]	e-102	PF00069.20	GO:0004672, GO:0005524, GO:0006468	NA
CUFF.27365.1	1164	AAATAA	1626	0.29	calcium-dependent protein [Stylonychia lemnae]	e-102	PF00069.20	GO:0004672, GO:0005524, GO:0006468	NA
CUFF.27468.1	812	AAATAA	2032	0.29	Serine/Threonine kinase domain protein [Tetrahymena thermophila SB210]	3e-62	PF00069.20	GO:0004672, GO:0005524, GO:0006468	NA
CUFF.27482.1	280	AAATAA	901	0.32	protein serine threonine kinase [Stylonychia lemnae]	3e-61	PF00069.20	GO:0004672, GO:0005524, GO:0006468	NA
CUFF.27615.1	406	AAATAA	1546	0.29	Serine/threonine protein kinase [Oxytricha trifallax]	1e-39	PF00069.20	GO:0004672, GO:0005524, GO:0006468	NA
CUFF.27615.1	653	AAATAA	1546	0.29	Serine/threonine protein kinase [Oxytricha trifallax]	1e-39	PF00069.20	GO:0004672, GO:0005524, GO:0006468	NA
CUFF.2815.1	279	AAATAA	2056	0.32	protein kinase domain containing protein [Stylonychia lemnae]	6e-72	PF00069.20	GO:0004672, GO:0005524, GO:0006468	NA
CUFF.2815.1	538	AAATAA	2056	0.32	protein kinase domain containing protein [Stylonychia lemnae]	6e-72	PF00069.20	GO:0004672, GO:0005524, GO:0006468	NA
CUFF.28451.1	1244	AAATAA	1888	0.3	Protein kinase domain containing protein [Oxytricha trifallax]	3e-68	PF00069.20	GO:0004672, GO:0005524, GO:0006468	NA
CUFF.2869.1	1798	AAATAA	4239	0.3	Protein kinase domain containing protein [Oxytricha trifallax]	e-115	PF00069.20	GO:0004672, GO:0005524, GO:0006468	NA
CUFF.2869.1	1365	AAATAA	4239	0.3	Protein kinase domain containing protein [Oxytricha trifallax]	e-115	PF00069.20	GO:0004672, GO:0005524, GO:0006468	NA
CUFF.28703.1	488	AAATAA	2199	0.3	Protein kinase domain containing protein [Oxytricha trifallax]	9e-40	PF00069.20	GO:0004672, GO:0005524, GO:0006468	NA
CUFF.28771.1	663	AAATAA	1453	0.31	protein kinase domain containing protein [Stylonychia lemnae]	1e-77	PF00069.20	GO:0004672, GO:0005524, GO:0006468	NA
CUFF.28771.1	140	AAATAA	1453	0.31	protein kinase domain containing protein [Stylonychia lemnae]	1e-77	PF00069.20	GO:0004672, GO:0005524, GO:0006468	NA
CUFF.28788.1	386	AAATAA	2070	0.31	Protein kinase domain containing protein [Oxytricha trifallax]	2e-99	PF00069.20	GO:0004672, GO:0005524, GO:0006468	NA
CUFF.28788.2	385	AAATAA	2069	0.31	Protein kinase domain containing protein [Oxytricha trifallax]	6e-96	PF00069.20	GO:0004672, GO:0005524, GO:0006468	NA
CUFF.29113.1	1172	AAATAA	1368	0.31	Similar to Serine/threonine-protein kinase STE11; acc. no. A7A1P0 [Pyronema omphalodes CBS 100304]	7e-25	PF00069.20	GO:0004672, GO:0005524, GO:0006468	NA
CUFF.29122.1	350	AAATAA	1266	0.32	Protein kinase 2 [Oxytricha trifallax]	6e-74	PF00069.20	GO:0004672, GO:0005524, GO:0006468	NA
CUFF.29429.1	187	AAATAA	887	0.31	Protein kinase domain containing protein [Oxytricha trifallax]	1e-47	PF00069.20	GO:0004672, GO:0005524, GO:0006468	NA
CUFF.29491.1	1118	AAATAA	1700	0.3	Protein kinase domain containing protein [Oxytricha trifallax]	8e-63	PF00069.20	GO:0004672, GO:0005524, GO:0006468	NA
CUFF.29491.1	372	AAATAA	1700	0.3	Protein kinase domain containing protein [Oxytricha trifallax]	8e-63	PF00069.20	GO:0004672, GO:0005524, GO:0006468	NA
CUFF.29532.1	668	AAATAA	1943	0.32	Protein kinase domain containing protein [Oxytricha trifallax]	e-100	PF00069.20	GO:0004672, GO:0005524, GO:0006468	NA
CUFF.29532.1	121	AAATAA	1943	0.32	Protein kinase domain containing protein [Oxytricha trifallax]	e-100	PF00069.20	GO:0004672, GO:0005524, GO:0006468	NA
CUFF.3061.1	266	AAATAA	1886	0.31	Protein kinase domain containing protein [Tetrahymena thermophila]	2e-42	PF00069.20	GO:0004672, GO:0005524, GO:0006468	NA
CUFF.3061.1	747	AAATAA	1886	0.31	Protein kinase domain containing protein [Tetrahymena thermophila]	2e-42	PF00069.20	GO:0004672, GO:0005524, GO:0006468	NA
CUFF.333.1	591	AAATAA	1280	0.31	protein kinase 2 [Stylonychia lemnae]	8e-65	PF00069.20	GO:0004672, GO:0005524, GO:0006468	NA
CUFF.3469.1	528	AAATAA	1157	0.3	hypothetical protein SCHCODRAFT_84830 [Schizophyllum commune H4-8]	5e-62	PF00069.20	GO:0004672, GO:0005524, GO:0006468	NA
CUFF.3673.1	477	AAATAA	971	0.28	UNKNOWN [Stylonychia lemnae]	2e-53	PF00069.20	GO:0004672, GO:0005524, GO:0006468	NA
CUFF.3774.1	2146	AAATAA	2630	0.29	PREDICTED: dual specificity tyrosine-phosphorylation-regulated kinase 4-like [Saccoglossus kowalevskii]	4e-82	PF00069.20	GO:0004672, GO:0005524, GO:0006468	NA
CUFF.4022.1	2074	AAATAA	3205	0.29	Serine/threonine protein kinase [Oxytricha trifallax]	e-119	PF00069.20	GO:0004672, GO:0005524, GO:0006468	NA
CUFF.4071.1	535	AAATAA	4433	0.28	protein kinase domain containing protein [Stylonychia lemnae]	8e-78	PF00069.20	GO:0004672, GO:0005524, GO:0006468	NA
CUFF.4071.1	1205	AAATAA	4433	0.28	protein kinase domain containing protein [Stylonychia lemnae]	8e-78	PF00069.20	GO:0004672, GO:0005524, GO:0006468	NA
CUFF.4112.1	647	AAATAA	1844	0.3	hypothetical protein [Paramecium tetraurelia strain d4-2]	2e-45	PF00069.20	GO:0004672, GO:0005524, GO:0006468	NA
CUFF.4112.1	220	AAATAA	1844	0.3	hypothetical protein [Paramecium tetraurelia strain d4-2]	2e-45	PF00069.20	GO:0004672, GO:0005524, GO:0006468	NA
CUFF.4219.1	2450	AAATAA	3435	0.3	hypothetical protein OXYTRI_15567 [Oxytricha trifallax]	2e-87	PF00069.20	GO:0004672, GO:0005524, GO:0006468	NA
CUFF.4219.2	2361	AAATAA	3346	0.3	hypothetical protein OXYTRI_15567 [Oxytricha trifallax]	1e-87	PF00069.20	GO:0004672, GO:0005524, GO:0006468	NA
CUFF.4237.1	2652	AAATAA	3375	0.34	Serine/threonine protein kinase [Oxytricha trifallax]	1e-95	PF00069.20	GO:0004672, GO:0005524, GO:0006468	NA
CUFF.4275.1	869	AAATAA	1785	0.31	protein kinase domain containing protein [Stylonychia lemnae]	1e-87	PF00069.20	GO:0004672, GO:0005524, GO:0006468	NA
CUFF.4275.1	1536	AAATAA	1785	0.31	protein kinase domain containing protein [Stylonychia lemnae]	1e-87	PF00069.20	GO:0004672, GO:0005524, GO:0006468	NA
CUFF.4304.1	460	AAATAA	808	0.28	Protein kinase domain containing protein [Oxytricha trifallax]	4e-42	PF00069.20	GO:0004672, GO:0005524, GO:0006468	NA
CUFF.4351.1	1668	AAATAA	2180	0.29	dual specificity tyrosine-phosphorylation-regulated kinase 4-like [Stylonychia lemnae]	4e-99	PF00069.20	GO:0004672, GO:0005524, GO:0006468	NA
CUFF.4426.1	2120	AAATAA	2630	0.29	unknown [Dendroctonus ponderosae]	1e-44	PF00069.20	GO:0004672, GO:0005524, GO:0006468	NA
CUFF.4426.2	1647	AAATAA	2157	0.28	unknown [Dendroctonus ponderosae]	8e-45	PF00069.20	GO:0004672, GO:0005524, GO:0006468	NA
CUFF.4507.3	869	AAATAA	2615	0.28	Protein kinase domain containing protein [Oxytricha trifallax]	4e-38	PF00069.20	GO:0004672, GO:0005524, GO:0006468	NA
CUFF.4507.3	1065	AAATAA	2615	0.28	Protein kinase domain containing protein [Oxytricha trifallax]	4e-38	PF00069.20	GO:0004672, GO:0005524, GO:0006468	NA
CUFF.4552.1	2466	AAATAA	3384	0.28	protein kinase domain containing protein [Stylonychia lemnae]	e-112	PF00069.20	GO:0004672, GO:0005524, GO:0006468	NA
CUFF.4552.1	2689	AAATAG	3384	0.28	protein kinase domain containing protein [Stylonychia lemnae]	e-112	PF00069.20	GO:0004672, GO:0005524, GO:0006468	NA
CUFF.4629.1	832	AAATAA	1320	0.3	hypothetical protein [Paramecium tetraurelia strain d4-2]	5e-66	PF00069.20	GO:0004672, GO:0005524, GO:0006468	NA
CUFF.4629.1	1001	AAATAA	1320	0.3	hypothetical protein [Paramecium tetraurelia strain d4-2]	5e-66	PF00069.20	GO:0004672, GO:0005524, GO:0006468	NA
CUFF.4685.1	282	AAATAA	1900	0.28	hypothetical protein [Paramecium tetraurelia strain d4-2]	6e-41	PF00069.20	GO:0004672, GO:0005524, GO:0006468	NA
CUFF.4685.1	535	AAATAA	1900	0.28	hypothetical protein [Paramecium tetraurelia strain d4-2]	6e-41	PF00069.20	GO:0004672, GO:0005524, GO:0006468	NA
CUFF.4776.2	940	AAATAA	2429	0.31	protein kinase domain containing protein [Stylonychia lemnae]	2e-80	PF00069.20	GO:0004672, GO:0005524, GO:0006468	NA
CUFF.4829.1	1275	AAATAA	3155	0.29	protein kinase domain containing protein [Stylonychia lemnae]	e-158	PF00069.20	GO:0004672, GO:0005524, GO:0006468	NA
CUFF.499.1	312	AAATAA	1036	0.35	casein kinase [Stylonychia lemnae]	8e-84	PF00069.20	GO:0004672, GO:0005524, GO:0006468	NA
CUFF.5193.1	893	AAATAA	2391	0.32	phosphatidylinositol-4-phosphate 5- [Stylonychia lemnae]	7e-69	PF00069.20	GO:0004672, GO:0005524, GO:0006468	NA
CUFF.522.1	941	AAATAA	1228	0.32	Protein kinase 2 [Oxytricha trifallax]	1e-35	PF00069.20	GO:0004672, GO:0005524, GO:0006468	NA
CUFF.523.1	1024	AAATAA	1311	0.31	Protein kinase 2 [Oxytricha trifallax]	1e-35	PF00069.20	GO:0004672, GO:0005524, GO:0006468	NA
CUFF.5254.1	800	AAATAA	2234	0.29	protein kinase domain containing protein [Stylonychia lemnae]	8e-65	PF00069.20	GO:0004672, GO:0005524, GO:0006468	NA
CUFF.530.1	2156	AAATAA	3387	0.3	predicted protein, partial [Micromonas sp. RCC299]	6e-79	PF00069.20	GO:0004672, GO:0005524, GO:0006468	NA
CUFF.530.1	3096	AAATAA	3387	0.3	predicted protein, partial [Micromonas sp. RCC299]	6e-79	PF00069.20	GO:0004672, GO:0005524, GO:0006468	NA
CUFF.5454.1	1375	AAATAA	1657	0.3	putative serine/threonine-protein kinase [Megavirus courdo11]	1e-12	PF00069.20	GO:0004672, GO:0005524, GO:0006468	NA
CUFF.5483.1	318	AAATAA	2291	0.31	map kinase [Stylonychia lemnae]	8e-49	PF00069.20	GO:0004672, GO:0005524, GO:0006468	NA
CUFF.5483.1	454	AAATAG	2291	0.31	map kinase [Stylonychia lemnae]	8e-49	PF00069.20	GO:0004672, GO:0005524, GO:0006468	NA
CUFF.5512.1	1399	AAATAA	2070	0.28	dual specificity tyrosine-phosphorylation-regulated kinase 4-like [Stylonychia lemnae]	e-123	PF00069.20	GO:0004672, GO:0005524, GO:0006468	NA
CUFF.5604.1	344	AAATAA	1081	0.31	Calcium/calmodulin dependent protein kinase, putative [Oxytricha trifallax]	1e-52	PF00069.20	GO:0004672, GO:0005524, GO:0006468	NA
CUFF.5604.1	756	AAATAA	1081	0.31	Calcium/calmodulin dependent protein kinase, putative [Oxytricha trifallax]	1e-52	PF00069.20	GO:0004672, GO:0005524, GO:0006468	NA
CUFF.5658.1	334	AAATAA	2613	0.29	Protein kinase domain containing protein [Oxytricha trifallax]	e-102	PF00069.20	GO:0004672, GO:0005524, GO:0006468	NA
CUFF.5709.1	208	AAATAA	2142	0.31	hypothetical protein [Paramecium tetraurelia strain d4-2]	2e-54	PF00069.20	GO:0004672, GO:0005524, GO:0006468	NA
CUFF.5823.1	2185	AAATAA	2305	0.29	hypothetical protein [Paramecium tetraurelia strain d4-2]	8e-84	PF00069.20	GO:0004672, GO:0005524, GO:0006468	NA
CUFF.5898.1	373	AAATAG	2485	0.28	Protein kinase domain containing protein [Tetrahymena thermophila]	1e-50	PF00069.20	GO:0004672, GO:0005524, GO:0006468	NA
CUFF.6295.2	721	AAATAA	1759	0.31	protein kinase domain containing protein [Stylonychia lemnae]	7e-37	PF00069.20	GO:0004672, GO:0005524, GO:0006468	NA
CUFF.6449.1	1681	AAATAA	2205	0.29	Serine/Threonine kinase domain protein [Tetrahymena thermophila SB210]	3e-39	PF00069.20	GO:0004672, GO:0005524, GO:0006468	NA
CUFF.6449.1	1817	AAATAA	2205	0.29	Serine/Threonine kinase domain protein [Tetrahymena thermophila SB210]	3e-39	PF00069.20	GO:0004672, GO:0005524, GO:0006468	NA
CUFF.65.1	398	AAATAG	1469	0.31	Protein kinase domain containing protein [Oxytricha trifallax]	2e-36	PF00069.20	GO:0004672, GO:0005524, GO:0006468	NA
CUFF.6612.1	976	AAATAA	1335	0.3	hypothetical protein [Paramecium tetraurelia strain d4-2]	1e-65	PF00069.20	GO:0004672, GO:0005524, GO:0006468	NA
CUFF.6612.2	903	AAATAA	1261	0.3	hypothetical protein [Paramecium tetraurelia strain d4-2]	9e-66	PF00069.20	GO:0004672, GO:0005524, GO:0006468	NA
CUFF.6612.3	903	AAATAA	1075	0.3	unnamed protein product [Blastocystis hominis]	3e-65	PF00069.20	GO:0004672, GO:0005524, GO:0006468	NA
CUFF.6669.1	329	AAATAA	1900	0.32	MAPK-related kinase [Oxytricha trifallax]	2e-66	PF00069.20	GO:0004672, GO:0005524, GO:0006468	NA
CUFF.6669.1	1062	AAATAA	1900	0.32	MAPK-related kinase [Oxytricha trifallax]	2e-66	PF00069.20	GO:0004672, GO:0005524, GO:0006468	NA
CUFF.6975.1	476	AAATAA	1943	0.3	male germ cell-associated kinase [Stylonychia lemnae]	4e-83	PF00069.20	GO:0004672, GO:0005524, GO:0006468	NA
CUFF.6975.1	343	AAATAA	1943	0.3	male germ cell-associated kinase [Stylonychia lemnae]	4e-83	PF00069.20	GO:0004672, GO:0005524, GO:0006468	NA
CUFF.7232.1	1068	AAATAA	1836	0.3	plant dual-specificity MAP kinase kinase family domain protein [Tetrahymena thermophila SB210]	1e-70	PF00069.20	GO:0004672, GO:0005524, GO:0006468	NA
CUFF.7407.3	566	AAATAA	1430	0.33	cAMP-dependent protein kinase catalytic subunit,, putative [Oxytricha trifallax]	1e-51	PF00069.20	GO:0004672, GO:0005524, GO:0006468	NA
CUFF.7570.1	391	AAATAA	1394	0.3	protein kinase domain containing protein [Stylonychia lemnae]	2e-44	PF00069.20	GO:0004672, GO:0005524, GO:0006468	NA
CUFF.7570.1	638	AAATAA	1394	0.3	protein kinase domain containing protein [Stylonychia lemnae]	2e-44	PF00069.20	GO:0004672, GO:0005524, GO:0006468	NA
CUFF.7772.1	872	AAATAA	1061	0.33	Protein kinase domain containing protein [Oxytricha trifallax]	6e-91	PF00069.20	GO:0004672, GO:0005524, GO:0006468	NA
CUFF.7772.1	343	AAATAG	1061	0.33	Protein kinase domain containing protein [Oxytricha trifallax]	6e-91	PF00069.20	GO:0004672, GO:0005524, GO:0006468	NA
CUFF.8001.1	951	AAATAA	1482	0.33	long flagella protein lf4 [Stylonychia lemnae]	e-132	PF00069.20	GO:0004672, GO:0005524, GO:0006468	NA
CUFF.8001.1	329	AAATAA	1482	0.33	long flagella protein lf4 [Stylonychia lemnae]	e-132	PF00069.20	GO:0004672, GO:0005524, GO:0006468	NA
CUFF.8095.1	689	AAATAA	1459	0.33	mapk-related kinase [Stylonychia lemnae]	5e-72	PF00069.20	GO:0004672, GO:0005524, GO:0006468	NA
CUFF.8346.1	2690	AAATAA	3117	0.28	protein kinase domain protein [Stylonychia lemnae]	1e-68	PF00069.20	GO:0004672, GO:0005524, GO:0006468	NA
CUFF.8346.1	1219	AAATAA	3117	0.28	protein kinase domain protein [Stylonychia lemnae]	1e-68	PF00069.20	GO:0004672, GO:0005524, GO:0006468	NA
CUFF.8416.1	1319	AAATAA	1444	0.32	Protein kinase domain containing protein [Oxytricha trifallax]	2e-68	PF00069.20	GO:0004672, GO:0005524, GO:0006468	NA
CUFF.882.1	406	AAATAG	948	0.33	Protein kinase domain containing protein [Oxytricha trifallax]	2e-33	PF00069.20	GO:0004672, GO:0005524, GO:0006468	NA
CUFF.913.1	467	AAATAA	1362	0.3	Protein kinase 2 [Oxytricha trifallax]	5e-96	PF00069.20	GO:0004672, GO:0005524, GO:0006468	NA
CUFF.913.1	406	AAATAA	1362	0.3	Protein kinase 2 [Oxytricha trifallax]	5e-96	PF00069.20	GO:0004672, GO:0005524, GO:0006468	NA
CUFF.9391.1	173	AAATAA	1684	0.3	protein kinase domain containing protein [Stylonychia lemnae]	e-113	PF00069.20	GO:0004672, GO:0005524, GO:0006468	NA
CUFF.9439.1	248	AAATAA	1121	0.32	mitogen-activated protein kinase kinase 6-like [Stylonychia lemnae]	3e-92	PF00069.20	GO:0004672, GO:0005524, GO:0006468	NA
CUFF.9634.1	396	AAATAA	1012	0.31	PREDICTED: serine/threonine-protein kinase Nek11-like [Xenopus (Silurana) tropicalis]	1e-13	PF00069.20	GO:0004672, GO:0005524, GO:0006468	NA
CUFF.9634.1	568	AAATAA	1012	0.31	PREDICTED: serine/threonine-protein kinase Nek11-like [Xenopus (Silurana) tropicalis]	1e-13	PF00069.20	GO:0004672, GO:0005524, GO:0006468	NA
CUFF.9738.1	278	AAATAA	1021	0.31	UNKNOWN [Stylonychia lemnae]	9e-20	PF00069.20	GO:0004672, GO:0005524, GO:0006468	NA
CUFF.9861.1	1621	AAATAA	1859	0.31	Serine/Threonine kinase domain protein [Tetrahymena thermophila SB210]	1e-42	PF00069.20	GO:0004672, GO:0005524, GO:0006468	NA
CUFF.9971.1	630	AAATAG	920	0.32	Casein kinase (Serine/threonine/tyrosine protein kinase) [Oxytricha trifallax]	2e-95	PF00069.20	GO:0004672, GO:0005524, GO:0006468	NA
CUFF.18522.1	743	AAATAA	2446	0.3	Protein kinase domain containing protein [Oxytricha trifallax]	2e-60	PF00069.20,PF12796.2	GO:0004672, GO:0005524, GO:0006468	NA
CUFF.18522.1	1284	AAATAA	2446	0.3	Protein kinase domain containing protein [Oxytricha trifallax]	2e-60	PF00069.20,PF12796.2	GO:0004672, GO:0005524, GO:0006468	NA
CUFF.4837.1	2948	AAATAA	3244	0.3	Serine/Threonine kinase domain protein [Tetrahymena thermophila SB210]	1e-98	PF00069.20,PF12796.2	GO:0004672, GO:0005524, GO:0006468	NA
CUFF.4837.2	3067	AAATAA	3363	0.3	Serine/Threonine kinase domain protein [Tetrahymena thermophila SB210]	1e-98	PF00069.20,PF12796.2	GO:0004672, GO:0005524, GO:0006468	NA
CUFF.5114.1	601	AAATAA	3075	0.32	protein kinase domain protein [Stylonychia lemnae]	e-109	PF00069.20,PF12796.2,PF13637.1	GO:0004672, GO:0005524, GO:0006468	NA
CUFF.5114.1	2288	AAATAA	3075	0.32	protein kinase domain protein [Stylonychia lemnae]	e-109	PF00069.20,PF12796.2,PF13637.1	GO:0004672, GO:0005524, GO:0006468	NA
CUFF.4529.2	481	AAATAA	2558	0.3	Serine/threonine protein kinase [Oxytricha trifallax]	6e-18	PF07714.12	GO:0004672, GO:0006468	NA
CUFF.5688.1	1931	AAATAA	2214	0.3	hypothetical protein PHAVU_004G151400g [Phaseolus vulgaris]	2e-48	PF07714.12	GO:0004672, GO:0006468	NA
CUFF.13186.1	482	AAATAG	1993	0.29	Phosphatidylinositol-3,4,5-trisphosphate 3-phosphatase [Oxytricha trifallax]	9e-61	PF00102.22	GO:0004725, GO:0006470	NA
CUFF.5188.1	184	AAATAA	2360	0.29	Phosphatidylinositol-3,4,5-trisphosphate 3-phosphatase [Oxytricha trifallax]	4e-63	PF00102.22,PF10409.4	GO:0004725, GO:0006470	NA
CUFF.5188.1	677	AAATAA	2360	0.29	Phosphatidylinositol-3,4,5-trisphosphate 3-phosphatase [Oxytricha trifallax]	4e-63	PF00102.22,PF10409.4	GO:0004725, GO:0006470	NA
CUFF.16693.1	980	AAATAA	1526	0.31	HECT E3 ubiquitin ligase, putative [Oxytricha trifallax]	4e-65	PF00632.20	GO:0004842	NA
CUFF.12236.1	394	AAATAA	1933	0.33	kelch motif family protein [Stylonychia lemnae]	2e-35	PF06337.7	GO:0004843	NA
CUFF.12236.1	494	AAATAA	1933	0.33	kelch motif family protein [Stylonychia lemnae]	2e-35	PF06337.7	GO:0004843	NA
CUFF.12237.1	1439	AAATAA	1832	0.33	kelch motif family protein [Stylonychia lemnae]	2e-35	PF06337.7	GO:0004843	NA
CUFF.12237.1	1339	AAATAA	1832	0.33	kelch motif family protein [Stylonychia lemnae]	2e-35	PF06337.7	GO:0004843	NA
CUFF.12438.1	901	AAATAA	1176	0.31	Ubiquitin carboxyl-terminal hydrolase [Oxytricha trifallax]	3e-11	PF06337.7	GO:0004843	NA
CUFF.12956.1	633	AAATAA	1982	0.29	kelch motif family protein [Stylonychia lemnae]	5e-33	PF06337.7	GO:0004843	NA
CUFF.18766.1	1193	AAATAA	1510	0.29	Ubiquitin carboxyl-terminal hydrolase [Oxytricha trifallax]	7e-09	PF06337.7	GO:0004843	NA
CUFF.29172.1	643	AAATAA	1115	0.28	ubiquitin carboxyl-terminal hydrolase [Stylonychia lemnae]	5e-08	PF06337.7	GO:0004843	NA
CUFF.29172.1	911	AAATAA	1115	0.28	ubiquitin carboxyl-terminal hydrolase [Stylonychia lemnae]	5e-08	PF06337.7	GO:0004843	NA
CUFF.6269.1	1374	AAATAA	2125	0.31	Ubiquitin carboxyl-terminal hydrolase [Oxytricha trifallax]	4e-26	PF06337.7	GO:0004843	NA
CUFF.17744.1	2264	AAATAA	2641	0.29	Ubiquitin carboxyl-terminal hydrolase [Oxytricha trifallax]	2e-75	PF00443.24,PF06337.7	GO:0004843, GO:0006511, GO:0036459	NA
CUFF.27762.1	1127	AAATAA	2286	0.31	tbc domain-containing protein [Stylonychia lemnae]	2e-59	PF00415.13,PF00566.13	GO:0005097, GO:0032313	NA
CUFF.11066.1	1155	AAATAA	2537	0.3	plant adhesion molecule 1 [Stylonychia lemnae]	2e-57	PF00566.13	GO:0005097, GO:0032313	NA
CUFF.12336.1	992	AAATAA	2347	0.3	tbc domain-containing protein [Stylonychia lemnae]	1e-47	PF00566.13	GO:0005097, GO:0032313	NA
CUFF.1249.2	1220	AAATAA	1860	0.29	TBC domain containing protein [Oxytricha trifallax]	5e-21	PF00566.13	GO:0005097, GO:0032313	NA
CUFF.18598.1	2883	AAATAA	3023	0.28	tbc domain-containing protein [Stylonychia lemnae]	e-107	PF00566.13	GO:0005097, GO:0032313	NA
CUFF.1878.1	303	AAATAA	1317	0.33	tbc1 domain family member 13 [Stylonychia lemnae]	e-104	PF00566.13	GO:0005097, GO:0032313	NA
CUFF.19252.1	529	AAATAA	3115	0.28	rab-like gtpase activating [Stylonychia lemnae]	1e-70	PF00566.13	GO:0005097, GO:0032313	NA
CUFF.20995.1	460	AAATAA	3106	0.29	GTPase-activating protein [Oxytricha trifallax]	e-117	PF00566.13	GO:0005097, GO:0032313	NA
CUFF.21949.1	898	AAATAA	1618	0.31	tbc1 domain family member 19-like [Stylonychia lemnae]	e-103	PF00566.13	GO:0005097, GO:0032313	NA
CUFF.24161.1	563	AAATAA	3629	0.31	rab-GTPase-TBC domain protein [Tetrahymena thermophila SB210]	2e-33	PF00566.13	GO:0005097, GO:0032313	NA
CUFF.24161.1	1059	AAATAG	3629	0.31	rab-GTPase-TBC domain protein [Tetrahymena thermophila SB210]	2e-33	PF00566.13	GO:0005097, GO:0032313	NA
CUFF.25812.1	752	AAATAA	2258	0.29	TBC domain containing protein [Oxytricha trifallax]	7e-33	PF00566.13	GO:0005097, GO:0032313	NA
CUFF.26201.1	367	AAATAA	2420	0.31	plant adhesion molecule 1 [Stylonychia lemnae]	3e-62	PF00566.13	GO:0005097, GO:0032313	NA
CUFF.26201.1	779	AAATAA	2420	0.31	plant adhesion molecule 1 [Stylonychia lemnae]	3e-62	PF00566.13	GO:0005097, GO:0032313	NA
CUFF.26509.1	868	AAATAA	1270	0.3	PREDICTED: TBC1 domain family member 22B-like [Amphimedon queenslandica]	2e-46	PF00566.13	GO:0005097, GO:0032313	NA
CUFF.26509.1	144	AAATAG	1270	0.3	PREDICTED: TBC1 domain family member 22B-like [Amphimedon queenslandica]	2e-46	PF00566.13	GO:0005097, GO:0032313	NA
CUFF.26688.1	1058	AAATAA	1557	0.31	hypothetical protein OXYTRI_23660 [Oxytricha trifallax]	4e-60	PF00566.13	GO:0005097, GO:0032313	NA
CUFF.27958.2	712	AAATAA	2622	0.29	tbc domain-containing protein [Stylonychia lemnae]	5e-41	PF00566.13	GO:0005097, GO:0032313	NA
CUFF.28833.1	725	AAATAA	1926	0.3	hypothetical protein OXYTRI_23660 [Oxytricha trifallax]	1e-61	PF00566.13	GO:0005097, GO:0032313	NA
CUFF.28834.1	1523	AAATAA	1890	0.31	hypothetical protein OXYTRI_23660 [Oxytricha trifallax]	7e-55	PF00566.13	GO:0005097, GO:0032313	NA
CUFF.5064.1	1767	AAATAA	2396	0.29	tbc domain-containing protein [Stylonychia lemnae]	5e-36	PF00566.13	GO:0005097, GO:0032313	NA
CUFF.5064.1	1373	AAATAA	2396	0.29	tbc domain-containing protein [Stylonychia lemnae]	5e-36	PF00566.13	GO:0005097, GO:0032313	NA
CUFF.5108.1	821	AAATAG	1805	0.29	tbc1 domain family member 2a-like [Stylonychia lemnae]	1e-41	PF00566.13	GO:0005097, GO:0032313	NA
CUFF.8198.1	533	AAATAA	1812	0.28	hypothetical protein OXYTRI_03746 [Oxytricha trifallax]	7e-31	PF00566.13	GO:0005097, GO:0032313	NA
CUFF.26833.1	223	AAATAA	796	0.34	Major intrinsic protein [Oxytricha trifallax]	4e-33	PF00230.15	GO:0005215, GO:0006810, GO:0016020	NA
CUFF.11646.2	935	AAATAA	3398	0.29	hypothetical protein OXYTRI_06090 [Oxytricha trifallax]	2e-93	PF00520.26	GO:0005216, GO:0006811, GO:0016020, GO:0055085	NA
CUFF.11646.2	1338	AAATAA	3398	0.29	hypothetical protein OXYTRI_06090 [Oxytricha trifallax]	2e-93	PF00520.26	GO:0005216, GO:0006811, GO:0016020, GO:0055085	NA
CUFF.12424.1	1187	AAATAA	3592	0.28	transient receptor potential cation subfamily member 4 [Stylonychia lemnae]	2e-43	PF00520.26	GO:0005216, GO:0006811, GO:0016020, GO:0055085	NA
CUFF.12424.1	1731	AAATAA	3592	0.28	transient receptor potential cation subfamily member 4 [Stylonychia lemnae]	2e-43	PF00520.26	GO:0005216, GO:0006811, GO:0016020, GO:0055085	NA
CUFF.12918.1	1709	AAATAG	3583	0.3	hypothetical protein OXYTRI_22057 [Oxytricha trifallax]	e-134	PF00027.24,PF00520.26	GO:0005216, GO:0006811, GO:0016020, GO:0055085	NA
CUFF.13348.1	212	AAATAA	1360	0.29	hypothetical protein OXYTRI_03102 [Oxytricha trifallax]	1e-52	PF00027.24,PF00520.26	GO:0005216, GO:0006811, GO:0016020, GO:0055085	NA
CUFF.13453.1	1782	AAATAA	2818	0.28	transient receptor potential cation subfamily member 4 [Stylonychia lemnae]	2e-27	PF00520.26	GO:0005216, GO:0006811, GO:0016020, GO:0055085	NA
CUFF.15818.1	752	AAATAA	1498	0.29	Cation channel family protein [Oxytricha trifallax]	1e-40	PF00027.24,PF00520.26	GO:0005216, GO:0006811, GO:0016020, GO:0055085	NA
CUFF.17628.1	1954	AAATAA	4545	0.29	transient receptor potential cation subfamily member 4 [Stylonychia lemnae]	4e-23	PF00520.26	GO:0005216, GO:0006811, GO:0016020, GO:0055085	NA
CUFF.18289.1	4215	AAATAA	5600	0.29	hypothetical protein OXYTRI_07482 [Oxytricha trifallax]	1e-58	PF00520.26	GO:0005216, GO:0006811, GO:0016020, GO:0055085	NA
CUFF.18289.1	4567	AAATAA	5600	0.29	hypothetical protein OXYTRI_07482 [Oxytricha trifallax]	1e-58	PF00520.26	GO:0005216, GO:0006811, GO:0016020, GO:0055085	NA
CUFF.18887.1	833	AAATAA	3389	0.29	hypothetical protein OXYTRI_06090 [Oxytricha trifallax]	e-116	PF00027.24,PF00520.26	GO:0005216, GO:0006811, GO:0016020, GO:0055085	NA
CUFF.20136.1	638	AAATAA	2621	0.29	cyclic nucleotide-binding protein [Stylonychia lemnae]	e-116	PF00027.24,PF00520.26	GO:0005216, GO:0006811, GO:0016020, GO:0055085	NA
CUFF.23291.1	902	AAATAA	1342	0.31	Voltage-gated Ion Channel (VIC) Superfamily [Oxytricha trifallax]	6e-30	PF00520.26	GO:0005216, GO:0006811, GO:0016020, GO:0055085	NA
CUFF.27408.1	2498	AAATAA	3534	0.3	UNKNOWN [Stylonychia lemnae]	9e-19	PF00520.26	GO:0005216, GO:0006811, GO:0016020, GO:0055085	NA
CUFF.28268.1	2882	AAATAA	3187	0.31	hypothetical protein [Paramecium tetraurelia strain d4-2]	e-110	PF00520.26	GO:0005216, GO:0006811, GO:0016020, GO:0055085	NA
CUFF.28489.1	1886	AAATAA	4383	0.29	UNKNOWN [Stylonychia lemnae]	4e-19	PF00520.26	GO:0005216, GO:0006811, GO:0016020, GO:0055085	NA
CUFF.29033.1	491	AAATAA	2397	0.31	cyclic nucleotide-binding protein [Stylonychia lemnae]	e-123	PF00027.24,PF00520.26	GO:0005216, GO:0006811, GO:0016020, GO:0055085	NA
CUFF.3272.1	1775	AAATAA	4201	0.31	hypothetical protein OXYTRI_21614 [Oxytricha trifallax]	e-136	PF00027.24,PF00520.26	GO:0005216, GO:0006811, GO:0016020, GO:0055085	NA
CUFF.4106.1	1053	AAATAA	3292	0.28	hypothetical protein OXYTRI_22057 [Oxytricha trifallax]	e-101	PF00520.26	GO:0005216, GO:0006811, GO:0016020, GO:0055085	NA
CUFF.4106.2	1247	AAATAA	3486	0.28	hypothetical protein OXYTRI_22057 [Oxytricha trifallax]	e-101	PF00520.26	GO:0005216, GO:0006811, GO:0016020, GO:0055085	NA
CUFF.416.1	3713	AAATAA	5072	0.28	wd-40 repeat protein [Stylonychia lemnae]	3e-42	PF00520.26	GO:0005216, GO:0006811, GO:0016020, GO:0055085	NA
CUFF.416.1	3915	AAATAA	5072	0.28	wd-40 repeat protein [Stylonychia lemnae]	3e-42	PF00520.26	GO:0005216, GO:0006811, GO:0016020, GO:0055085	NA
CUFF.4314.1	696	AAATAA	3183	0.31	cation channel family protein [Stylonychia lemnae]	1e-86	PF00520.26	GO:0005216, GO:0006811, GO:0016020, GO:0055085	NA
CUFF.4615.1	1226	AAATAA	2909	0.28	Cation channel family protein [Oxytricha trifallax]	2e-79	PF00027.24,PF00520.26	GO:0005216, GO:0006811, GO:0016020, GO:0055085	NA
CUFF.4653.1	492	AAATAA	1682	0.28	Voltagegated Ion Channel (VIC) Superfamily putative [Oxytricha trifallax]	7e-36	PF00027.24,PF00520.26	GO:0005216, GO:0006811, GO:0016020, GO:0055085	NA
CUFF.4653.1	868	AAATAA	1682	0.28	Voltagegated Ion Channel (VIC) Superfamily putative [Oxytricha trifallax]	7e-36	PF00027.24,PF00520.26	GO:0005216, GO:0006811, GO:0016020, GO:0055085	NA
CUFF.7776.1	1518	AAATAA	2970	0.28	voltage-gated ion channel superfamily [Stylonychia lemnae]	e-137	PF00520.26	GO:0005216, GO:0006811, GO:0016020, GO:0055085	NA
CUFF.3965.1	1858	AAATAA	2189	0.3	cyclic nucleotide-binding protein [Stylonychia lemnae]	e-117	PF00027.24,PF00520.26,PF08412.5	GO:0005216, GO:0006811, GO:0016020, GO:0055085	NA
CUFF.2534.1	316	AAATAA	492	0.28	CTR1, high-affinity copper uptake protein 1, copper transporter 1, solute carrier family 31 member 1 [Daphnia pulex]	2e-08	PF04145.10	GO:0005375, GO:0016021, GO:0035434	NA
CUFF.11551.1	85	AAATAA	1029	0.26	EF hand family protein [Oxytricha trifallax]	5e-16	PF00036.27	GO:0005509	NA
CUFF.12589.1	528	AAATAA	1905	0.28	EF hand family protein [Oxytricha trifallax]	9e-23	PF00036.27	GO:0005509	NA
CUFF.1498.1	522	AAATAA	783	0.35	EF hand family protein [Oxytricha trifallax]	5e-38	PF00036.27	GO:0005509	NA
CUFF.22324.1	378	AAATAA	600	0.34	Caltractin, putative [Oxytricha trifallax]	3e-55	PF00036.27,PF13499.1	GO:0005509	NA
CUFF.6880.1	854	AAATAA	1440	0.28	ef hand family protein [Stylonychia lemnae]	2e-27	PF00036.27	GO:0005509	NA
CUFF.9270.1	1024	AAATAA	1868	0.3	protein kinase domain containing protein [Stylonychia lemnae]	4e-67	PF00036.27	GO:0005509	NA
CUFF.9270.1	1226	AAATAA	1868	0.3	protein kinase domain containing protein [Stylonychia lemnae]	4e-67	PF00036.27	GO:0005509	NA
CUFF.1229.1	273	AAATAA	547	0.3	hypothetical protein CAPTEDRAFT_119323 [Capitella teleta]	4e-13	PF13405.1,PF13499.1	GO:0005509	NA
CUFF.1230.1	275	AAATAA	672	0.29	hypothetical protein CAPTEDRAFT_119323 [Capitella teleta]	8e-13	PF13405.1,PF13499.1	GO:0005509	NA
CUFF.13066.1	741	AAATAA	2865	0.29	px domain containing protein [Stylonychia lemnae]	e-132	PF13405.1	GO:0005509	NA
CUFF.13066.1	826	AAATAA	2865	0.29	px domain containing protein [Stylonychia lemnae]	e-132	PF13405.1	GO:0005509	NA
CUFF.14492.1	1569	AAATAA	2610	0.29	Ca2+-binding protein (EF-Hand superfamily) [Oxytricha trifallax]	9e-43	PF13405.1	GO:0005509	NA
CUFF.18736.2	1409	AAATAA	1994	0.3	EF hand family protein [Oxytricha trifallax]	2e-06	PF13405.1	GO:0005509	NA
CUFF.18736.2	1539	AAATAA	1994	0.3	EF hand family protein [Oxytricha trifallax]	2e-06	PF13405.1	GO:0005509	NA
CUFF.26772.1	402	AAATAA	747	0.35	calmodulin [Stylonychia lemnae]	9e-22	PF13405.1,PF13833.1	GO:0005509	NA
CUFF.5953.1	770	AAATAA	2469	0.31	UNKNOWN [Stylonychia lemnae]	e-102	PF13405.1	GO:0005509	NA
CUFF.5955.1	1608	AAATAA	2377	0.32	UNKNOWN [Stylonychia lemnae]	e-102	PF13405.1	GO:0005509	NA
CUFF.1167.1	575	AAATAA	668	0.28	protein kinase domain containing protein [Stylonychia lemnae]	1e-36	PF13405.1,PF13499.1	GO:0005509	NA
CUFF.15998.1	519	AAATAA	776	0.28	ef hand family protein [Stylonychia lemnae]	6e-17	PF13499.1	GO:0005509	NA
CUFF.16375.1	498	AAATAA	1106	0.29	ef hand family protein [Stylonychia lemnae]	3e-19	PF13499.1	GO:0005509	NA
CUFF.1705.1	975	AAATAA	1905	0.3	protein kinase domain containing protein [Stylonychia lemnae]	7e-91	PF13499.1	GO:0005509	NA
CUFF.1705.1	1117	AAATAA	1905	0.3	protein kinase domain containing protein [Stylonychia lemnae]	7e-91	PF13499.1	GO:0005509	NA
CUFF.1705.2	975	AAATAA	1843	0.3	protein kinase domain containing protein [Stylonychia lemnae]	7e-91	PF13499.1	GO:0005509	NA
CUFF.1705.2	1117	AAATAA	1843	0.3	protein kinase domain containing protein [Stylonychia lemnae]	7e-91	PF13499.1	GO:0005509	NA
CUFF.21951.1	3593	AAATAA	7942	0.29	EF hand family protein [Oxytricha trifallax]	e-106	PF13499.1	GO:0005509	NA
CUFF.3617.1	4426	AAATAA	6469	0.29	ef hand family protein [Stylonychia lemnae]	0	PF13405.1,PF13499.1,PF13833.1	GO:0005509	NA
CUFF.4004.1	500	AAATAA	1847	0.29	ef-hand calcium-binding domain-containing protein 6-like [Stylonychia lemnae]	e-107	PF13499.1	GO:0005509	NA
CUFF.4789.1	336	AAATAA	1668	0.29	hypothetical protein OXYTRI_17961 [Oxytricha trifallax]	2e-19	PF13499.1	GO:0005509	NA
CUFF.5548.1	865	AAATAA	2088	0.28	EF hand family protein [Oxytricha trifallax]	2e-39	PF13499.1,PF14825.1	GO:0005509	NA
CUFF.8677.1	954	AAATAA	1307	0.31	PRP38 domain containing protein [Oxytricha trifallax]	e-110	PF13499.1,PF13833.1	GO:0005509	NA
CUFF.8677.1	1096	AAATAA	1307	0.31	PRP38 domain containing protein [Oxytricha trifallax]	e-110	PF13499.1,PF13833.1	GO:0005509	NA
CUFF.24143.1	726	AAATAA	2584	0.34	ef hand family protein [Stylonychia lemnae]	e-112	PF13202.1,PF13499.1,PF13833.1	GO:0005509	NA
CUFF.3703.1	3346	AAATAA	3838	0.28	Cysteine protease family C02 putative [Oxytricha trifallax]	5e-12	PF13499.1,PF13833.1	GO:0005509	NA
CUFF.3703.1	2769	AAATAA	3838	0.28	Cysteine protease family C02 putative [Oxytricha trifallax]	5e-12	PF13499.1,PF13833.1	GO:0005509	NA
CUFF.5631.1	1233	AAATAA	2713	0.3	hypothetical protein OXYTRI_23784 [Oxytricha trifallax]	e-144	PF13499.1,PF13833.1	GO:0005509	NA
CUFF.25385.1	1114	AAATAA	1731	0.34	Ca2+-binding protein (EF-Hand superfamily) [Oxytricha trifallax]	e-148	PF13499.1,PF14469.1	GO:0005509	NA
CUFF.7587.1	926	AAATAA	1684	0.3	radial spoke protein 7 [Stylonychia lemnae]	2e-93	PF13499.1,PF14469.1	GO:0005509	NA
CUFF.7587.1	298	AAATAA	1684	0.3	radial spoke protein 7 [Stylonychia lemnae]	2e-93	PF13499.1,PF14469.1	GO:0005509	NA
CUFF.26485.1	771	AAATAA	1292	0.31	Leucine Rich Repeat family protein [Oxytricha trifallax]	3e-88	PF13499.1,PF14580.1	GO:0005509	NA
CUFF.3896.1	1112	AAATAA	4992	0.34	EF hand family protein [Oxytricha trifallax]	0	PF13405.1,PF13833.1,PF14908.1	GO:0005509	NA
CUFF.28702.1	1135	AAATAA	1886	0.29	leucine rich repeat family protein [Stylonychia lemnae]	8e-41	PF00023.25,PF12796.2	GO:0005515	NA
CUFF.28702.1	963	AAATAG	1886	0.29	leucine rich repeat family protein [Stylonychia lemnae]	8e-41	PF00023.25,PF12796.2	GO:0005515	NA
CUFF.28702.2	1267	AAATAA	2018	0.29	leucine rich repeat family protein [Stylonychia lemnae]	9e-41	PF00023.25,PF12796.2	GO:0005515	NA
CUFF.28702.2	1095	AAATAG	2018	0.29	leucine rich repeat family protein [Stylonychia lemnae]	9e-41	PF00023.25,PF12796.2	GO:0005515	NA
CUFF.7220.1	1396	AAATAA	1792	0.3	hypothetical protein OXYTRI_04653 [Oxytricha trifallax]	6e-97	PF00023.25,PF12796.2	GO:0005515	NA
CUFF.24264.1	2277	AAATAA	2713	0.31	tripartite motif-containing protein 67 [Stylonychia lemnae]	2e-48	PF00041.16	GO:0005515	NA
CUFF.19072.1	1196	AAATAA	4889	0.34	C2 domain containing protein [Oxytricha trifallax]	e-118	PF00168.25,PF08151.7	GO:0005515	NA
CUFF.19072.1	526	AAATAA	4889	0.34	C2 domain containing protein [Oxytricha trifallax]	e-118	PF00168.25,PF08151.7	GO:0005515	NA
CUFF.19195.1	478	AAATAA	1408	0.31	copine family protein [Stylonychia lemnae]	2e-85	PF00168.25,PF07002.11	GO:0005515	NA
CUFF.19195.1	767	AAATAA	1408	0.31	copine family protein [Stylonychia lemnae]	2e-85	PF00168.25,PF07002.11	GO:0005515	NA
CUFF.25347.1	833	AAATAA	1530	0.31	C2 domain containing protein [Oxytricha trifallax]	6e-64	PF00168.25	GO:0005515	NA
CUFF.3688.1	1072	AAATAA	6130	0.3	c2 domain-containing protein 3 [Stylonychia lemnae]	e-138	PF00168.25	GO:0005515	NA
CUFF.7325.1	693	AAATAA	1971	0.32	PREDICTED: RNA-binding protein 12 isoform X6 [Python bivittatus]	1e-71	PF00168.25,PF07002.11	GO:0005515	NA
CUFF.7325.1	1351	AAATAA	1971	0.32	PREDICTED: RNA-binding protein 12 isoform X6 [Python bivittatus]	1e-71	PF00168.25,PF07002.11	GO:0005515	NA
CUFF.7491.1	907	AAATAG	1577	0.32	Copine family protein [Oxytricha trifallax]	e-102	PF00168.25	GO:0005515	NA
CUFF.26191.1	626	AAATAA	3189	0.31	Ubiquitin family, putative [Oxytricha trifallax]	4e-56	PF00240.18,PF11717.3	GO:0005515	NA
CUFF.2596.1	741	AAATAA	2110	0.3	UNKNOWN [Stylonychia lemnae]	8e-54	PF00307.26	GO:0005515	NA
CUFF.2596.1	919	AAATAG	2110	0.3	UNKNOWN [Stylonychia lemnae]	8e-54	PF00307.26	GO:0005515	NA
CUFF.12124.1	1364	AAATAA	1927	0.35	WD-repeat protein, putative [Oxytricha trifallax]	0	PF00400.27	GO:0005515	NA
CUFF.12229.1	1166	AAATAA	3432	0.3	zinc c3hc4 type domain-containing protein [Stylonychia lemnae]	e-129	PF00400.27	GO:0005515	NA
CUFF.13604.1	440	AAATAA	996	0.32	wd repeat-containing protein 31 [Stylonychia lemnae]	8e-13	PF00400.27	GO:0005515	NA
CUFF.13604.1	558	AAATAA	996	0.32	wd repeat-containing protein 31 [Stylonychia lemnae]	8e-13	PF00400.27	GO:0005515	NA
CUFF.1363.1	406	AAATAA	1263	0.3	hypothetical protein OXYTRI_14036 [Oxytricha trifallax]	8e-77	PF00400.27	GO:0005515	NA
CUFF.1448.1	1406	AAATAA	1602	0.3	WD40 repeat-containing protein [Oxytricha trifallax]	e-107	PF00400.27	GO:0005515	NA
CUFF.1448.1	922	AAATAA	1602	0.3	WD40 repeat-containing protein [Oxytricha trifallax]	e-107	PF00400.27	GO:0005515	NA
CUFF.15184.1	570	AAATAA	4904	0.29	hypothetical protein OXYTRI_21045 [Oxytricha trifallax]	e-163	PF00400.27	GO:0005515	NA
CUFF.15184.1	1453	AAATAA	4904	0.29	hypothetical protein OXYTRI_21045 [Oxytricha trifallax]	e-163	PF00400.27	GO:0005515	NA
CUFF.15671.1	1824	AAATAA	2142	0.32	help domain containing protein [Stylonychia lemnae]	2e-76	PF00400.27	GO:0005515	NA
CUFF.16315.1	569	AAATAA	4119	0.28	hypothetical protein OXYTRI_04011 [Oxytricha trifallax]	5e-93	PF00400.27	GO:0005515	NA
CUFF.16315.1	1512	AAATAA	4119	0.28	hypothetical protein OXYTRI_04011 [Oxytricha trifallax]	5e-93	PF00400.27	GO:0005515	NA
CUFF.17713.1	2782	AAATAA	5338	0.31	hypothetical protein OXYTRI_14333 [Oxytricha trifallax]	0	PF00400.27	GO:0005515	NA
CUFF.2351.1	1649	AAATAA	3438	0.3	PREDICTED: WD repeat-containing protein 62 [Alligator sinensis]	2e-23	PF00400.27	GO:0005515	NA
CUFF.23511.1	404	AAATAA	2548	0.29	adp-ribosylation factor-related [Stylonychia lemnae]	3e-52	PF00400.27	GO:0005515	NA
CUFF.23511.1	1110	AAATAA	2548	0.29	adp-ribosylation factor-related [Stylonychia lemnae]	3e-52	PF00400.27	GO:0005515	NA
CUFF.24005.1	2335	AAATAA	4109	0.31	wd repeat-containing protein 65 [Stylonychia lemnae]	0	PF00400.27	GO:0005515	NA
CUFF.24146.1	3848	AAATAA	4873	0.29	WD-repeat protein [Oxytricha trifallax]	0	PF00400.27	GO:0005515	NA
CUFF.24146.1	4401	AAATAG	4873	0.29	WD-repeat protein [Oxytricha trifallax]	0	PF00400.27	GO:0005515	NA
CUFF.24197.1	2951	AAATAA	3442	0.3	cyclic nucleotide-binding domain containing protein [Stylonychia lemnae]	0	PF00400.27	GO:0005515	NA
CUFF.24528.1	3474	AAATAA	4527	0.32	wd repeat-containing protein 62 [Stylonychia lemnae]	e-147	PF00400.27	GO:0005515	NA
CUFF.24528.1	3871	AAATAA	4527	0.32	wd repeat-containing protein 62 [Stylonychia lemnae]	e-147	PF00400.27	GO:0005515	NA
CUFF.24771.1	156	AAATAA	2630	0.32	help domain containing protein [Stylonychia lemnae]	e-126	PF00400.27	GO:0005515	NA
CUFF.24771.1	1285	AAATAA	2630	0.32	help domain containing protein [Stylonychia lemnae]	e-126	PF00400.27	GO:0005515	NA
CUFF.27283.1	967	AAATAA	2316	0.31	wd40 repeat-containing protein [Stylonychia lemnae]	e-123	PF00400.27	GO:0005515	NA
CUFF.27283.1	240	AAATAA	2316	0.31	wd40 repeat-containing protein [Stylonychia lemnae]	e-123	PF00400.27	GO:0005515	NA
CUFF.27467.1	3352	AAATAA	5668	0.32	wd repeat-containing protein 52 [Stylonychia lemnae]	0	PF00400.27	GO:0005515	NA
CUFF.28148.1	965	AAATAA	3848	0.34	wd repeat-containing protein 17 [Stylonychia lemnae]	e-106	PF00400.27	GO:0005515	NA
CUFF.28148.1	1446	AAATAG	3848	0.34	wd repeat-containing protein 17 [Stylonychia lemnae]	e-106	PF00400.27	GO:0005515	NA
CUFF.28405.1	387	AAATAA	2775	0.36	hypothetical protein OXYTRI_08530 [Oxytricha trifallax]	0	PF00400.27	GO:0005515	NA
CUFF.28877.1	461	AAATAA	1879	0.3	glucose-induced degradation complex subunit GID7 [Rhizophagus irregularis DAOM 197198w]	2e-66	PF00400.27	GO:0005515	NA
CUFF.29465.1	753	AAATAA	1153	0.33	UNKNOWN [Stylonychia lemnae]	8e-74	PF00400.27	GO:0005515	NA
CUFF.4303.1	355	AAATAA	2735	0.31	wd repeat-containing protein 65 [Stylonychia lemnae]	0	PF00400.27	GO:0005515	NA
CUFF.4958.1	1473	AAATAA	2274	0.29	hypothetical protein F442_15941 [Phytophthora parasitica P10297]	3e-29	PF00400.27	GO:0005515	NA
CUFF.5488.1	736	AAATAA	2767	0.34	WD40 repeat-containing protein [Oxytricha trifallax]	2e-98	PF00400.27	GO:0005515	NA
CUFF.6177.1	501	AAATAA	2249	0.29	wd-40 repeat-containing protein [Stylonychia lemnae]	5e-37	PF00400.27	GO:0005515	NA
CUFF.6828.1	566	AAATAA	1924	0.29	adp-ribosylation factor-related [Stylonychia lemnae]	4e-18	PF00400.27	GO:0005515	NA
CUFF.6838.1	422	AAATAA	752	0.32	protein NEDD1 [Salmo salar]	1e-23	PF00400.27	GO:0005515	NA
CUFF.7291.1	1693	AAATAA	2389	0.31	wd repeat-containing protein 47 [Stylonychia lemnae]	7e-83	PF00400.27	GO:0005515	NA
CUFF.7291.1	2171	AAATAA	2389	0.31	wd repeat-containing protein 47 [Stylonychia lemnae]	7e-83	PF00400.27	GO:0005515	NA
CUFF.7939.1	3033	AAATAA	4674	0.29	wd g-beta repeat-containing protein [Stylonychia lemnae]	e-106	PF00400.27	GO:0005515	NA
CUFF.7939.1	3247	AAATAA	4674	0.29	wd g-beta repeat-containing protein [Stylonychia lemnae]	e-106	PF00400.27	GO:0005515	NA
CUFF.7951.1	1827	AAATAA	3110	0.3	hypothetical protein [Paramecium tetraurelia strain d4-2]	3e-21	PF00400.27	GO:0005515	NA
CUFF.7952.1	405	AAATAA	2231	0.29	hypothetical protein [Paramecium tetraurelia strain d4-2]	2e-21	PF00400.27	GO:0005515	NA
CUFF.8359.1	708	AAATAA	1216	0.33	wd repeat protein [Stylonychia lemnae]	1e-38	PF00400.27	GO:0005515	NA
CUFF.8359.1	904	AAATAG	1216	0.33	wd repeat protein [Stylonychia lemnae]	1e-38	PF00400.27	GO:0005515	NA
CUFF.9081.1	1857	AAATAG	2813	0.3	wd repeat protein [Stylonychia lemnae]	0	PF00400.27	GO:0005515	NA
CUFF.7359.1	1471	AAATAA	1971	0.31	RCC1 and BTB domaincontaining protein putative [Oxytricha trifallax]	e-151	PF00415.13,PF00651.26	GO:0005515	NA
CUFF.18557.1	793	AAATAA	1333	0.33	bromodomain containing protein [Stylonychia lemnae]	3e-32	PF00439.20	GO:0005515	NA
CUFF.2162.1	189	AAATAA	659	0.34	hypothetical protein OXYTRI_09403 [Oxytricha trifallax]	3e-24	PF00439.20	GO:0005515	NA
CUFF.29559.1	340	AAATAA	828	0.31	bromodomain containing protein [Stylonychia lemnae]	2e-28	PF00439.20	GO:0005515	NA
CUFF.29559.1	198	AAATAA	828	0.31	bromodomain containing protein [Stylonychia lemnae]	2e-28	PF00439.20	GO:0005515	NA
CUFF.11675.2	1236	AAATAA	1959	0.29	fha domain [Stylonychia lemnae]	2e-29	PF00498.21	GO:0005515	NA
CUFF.18057.1	683	AAATAA	1100	0.3	SSM4 like ring finger with a forkhead associated (FHA) domain (Apicomplexan-specific architecture) [Oxytricha trifallax]	8e-29	PF00498.21	GO:0005515	NA
CUFF.27746.1	218	AAATAA	1447	0.31	fha domain protein [Stylonychia lemnae]	3e-89	PF00498.21,PF13920.1	GO:0005515	NA
CUFF.6778.1	743	AAATAA	1930	0.31	FHA domain protein [Oxytricha trifallax]	4e-56	PF00498.21	GO:0005515	NA
CUFF.10193.1	696	AAATAA	2564	0.31	tetratricopeptide repeat protein 27 [Stylonychia lemnae]	e-117	PF00515.23,PF13414.1	GO:0005515	NA
CUFF.12054.1	855	AAATAA	1956	0.3	TPR Domain containing protein [Oxytricha trifallax]	2e-39	PF00515.23	GO:0005515	NA
CUFF.12056.1	931	AAATAA	1785	0.3	TPR Domain containing protein [Oxytricha trifallax]	2e-39	PF00515.23	GO:0005515	NA
CUFF.12868.1	1373	AAATAA	3766	0.3	UNKNOWN [Stylonychia lemnae]	9e-57	PF00515.23	GO:0005515	NA
CUFF.15799.1	1762	AAATAA	2993	0.28	hypothetical protein OXYTRI_14263 [Oxytricha trifallax]	1e-21	PF00515.23	GO:0005515	NA
CUFF.15799.1	2147	AAATAA	2993	0.28	hypothetical protein OXYTRI_14263 [Oxytricha trifallax]	1e-21	PF00515.23	GO:0005515	NA
CUFF.25646.1	1640	AAATAA	2457	0.3	hypothetical protein OXYTRI_08069 [Oxytricha trifallax]	1e-27	PF00515.23,PF07719.12	GO:0005515	NA
CUFF.25646.1	1243	AAATAG	2457	0.3	hypothetical protein OXYTRI_08069 [Oxytricha trifallax]	1e-27	PF00515.23,PF07719.12	GO:0005515	NA
CUFF.27022.1	1194	AAATAA	2522	0.32	TPR Domain containing protein [Oxytricha trifallax]	4e-98	PF00515.23,PF13424.1	GO:0005515	NA
CUFF.6030.1	716	AAATAA	1480	0.31	TPR Domain containing protein [Tetrahymena thermophila]	2e-20	PF00515.23,PF13414.1	GO:0005515	NA
CUFF.10790.1	238	AAATAA	432	0.25	UNKNOWN [Stylonychia lemnae]	2e-21	PF00560.28	GO:0005515	NA
CUFF.25418.1	880	AAATAA	1089	0.3	leucine-rich repeat-containing protein 51-like [Stylonychia lemnae]	8e-41	PF00560.28	GO:0005515	NA
CUFF.13437.1	617	AAATAA	1157	0.36	hypothetical protein OXYTRI_13661 [Oxytricha trifallax]	2e-06	PF00612.22	GO:0005515	NA
CUFF.13437.1	783	AAATAG	1157	0.36	hypothetical protein OXYTRI_13661 [Oxytricha trifallax]	2e-06	PF00612.22	GO:0005515	NA
CUFF.13438.1	617	AAATAA	1442	0.34	hypothetical protein OXYTRI_13661 [Oxytricha trifallax]	3e-06	PF00612.22	GO:0005515	NA
CUFF.13438.1	783	AAATAG	1442	0.34	hypothetical protein OXYTRI_13661 [Oxytricha trifallax]	3e-06	PF00612.22	GO:0005515	NA
CUFF.13438.2	617	AAATAA	1343	0.34	hypothetical protein OXYTRI_13661 [Oxytricha trifallax]	3e-06	PF00612.22	GO:0005515	NA
CUFF.13438.2	783	AAATAG	1343	0.34	hypothetical protein OXYTRI_13661 [Oxytricha trifallax]	3e-06	PF00612.22	GO:0005515	NA
CUFF.18619.1	901	AAATAA	1493	0.31	UNKNOWN [Stylonychia lemnae]	2e-09	PF00612.22	GO:0005515	NA
CUFF.21910.1	890	AAATAA	1343	0.34	hypothetical protein OXYTRI_06979 [Oxytricha trifallax]	4e-93	PF00612.22,PF02493.15	GO:0005515	NA
CUFF.23527.1	481	AAATAA	935	0.32	hypothetical protein OXYTRI_16949 [Oxytricha trifallax]	7e-10	PF00612.22	GO:0005515	NA
CUFF.25589.1	2127	AAATAA	3147	0.33	IQ calmodulin-binding motif family protein [Oxytricha trifallax]	0	PF00612.22	GO:0005515	NA
CUFF.25920.1	450	AAATAA	1433	0.32	UNKNOWN [Stylonychia lemnae]	e-127	PF00612.22	GO:0005515	NA
CUFF.28166.1	143	AAATAA	720	0.29	iq calmodulin-binding motif family protein [Stylonychia lemnae]	3e-65	PF00612.22	GO:0005515	NA
CUFF.28324.1	3287	AAATAA	3450	0.29	Leucine-rich repeat and IQ domain-containing protein 3 [Oxytricha trifallax]	e-103	PF00612.22	GO:0005515	NA
CUFF.28324.1	2191	AAATAA	3450	0.29	Leucine-rich repeat and IQ domain-containing protein 3 [Oxytricha trifallax]	e-103	PF00612.22	GO:0005515	NA
CUFF.5583.1	1078	AAATAA	2015	0.28	UNKNOWN [Stylonychia lemnae]	1e-15	PF00612.22	GO:0005515	NA
CUFF.24532.1	1533	AAATAG	2861	0.33	Putative PHD zinc finger protein [Oxytricha trifallax]	4e-68	PF00628.24	GO:0005515	NA
CUFF.16461.1	2109	AAATAA	3289	0.28	UNKNOWN [Stylonychia lemnae]	e-135	PF00646.28	GO:0005515	NA
CUFF.18275.1	474	AAATAA	1294	0.3	ankyrin repeat and fyve domain-containing protein 1 [Stylonychia lemnae]	2e-33	PF00651.26	GO:0005515	NA
CUFF.9120.1	1585	AAATAA	2648	0.3	BTB domain containing protein [Oxytricha trifallax]	8e-58	PF00651.26	GO:0005515	NA
CUFF.24279.1	2491	AAATAA	4739	0.29	hypothetical protein OXYTRI_23635 [Oxytricha trifallax]	e-175	PF00856.23	GO:0005515	NA
CUFF.24279.1	2846	AAATAA	4739	0.29	hypothetical protein OXYTRI_23635 [Oxytricha trifallax]	e-175	PF00856.23	GO:0005515	NA
CUFF.11564.1	1540	AAATAA	2281	0.3	kelch motif family protein [Stylonychia lemnae]	2e-50	PF01344.20	GO:0005515	NA
CUFF.17212.1	345	AAATAA	1241	0.33	kelch motif family protein [Stylonychia lemnae]	3e-15	PF01344.20	GO:0005515	NA
CUFF.17213.1	771	AAATAA	1115	0.33	kelch motif family protein [Stylonychia lemnae]	3e-15	PF01344.20	GO:0005515	NA
CUFF.18966.1	1332	AAATAA	1754	0.3	Kelch motif family protein [Oxytricha trifallax]	1e-53	PF01344.20,PF13415.1	GO:0005515	NA
CUFF.21312.1	2851	AAATAA	4808	0.3	kelch motif family protein [Stylonychia lemnae]	1e-68	PF01344.20	GO:0005515	NA
CUFF.21819.1	794	AAATAA	2121	0.31	AMP-dependent synthetase and ligase [Oxytricha trifallax]	e-120	PF01344.20,PF13415.1,PF13418.1	GO:0005515	NA
CUFF.21820.1	1328	AAATAA	1797	0.31	AMP-dependent synthetase and ligase [Oxytricha trifallax]	e-121	PF01344.20,PF13415.1,PF13418.1	GO:0005515	NA
CUFF.21820.2	1328	AAATAA	1779	0.31	AMP-dependent synthetase and ligase [Oxytricha trifallax]	e-121	PF01344.20,PF13415.1,PF13418.1	GO:0005515	NA
CUFF.5237.1	756	AAATAA	888	0.3	kelch motif family protein [Stylonychia lemnae]	2e-30	PF01344.20	GO:0005515	NA
CUFF.6278.1	1019	AAATAA	1238	0.31	kelch motif family protein [Stylonychia lemnae]	2e-13	PF01344.20	GO:0005515	NA
CUFF.742.1	1571	AAATAA	3409	0.29	Kelch-like protein 2/3 [Oxytricha trifallax]	3e-27	PF01344.20	GO:0005515	NA
CUFF.8273.1	127	AAATAA	2357	0.3	kelch motif family protein [Stylonychia lemnae]	7e-50	PF01344.20	GO:0005515	NA
CUFF.8362.1	229	AAATAA	1447	0.32	Kelch motif family protein [Oxytricha trifallax]	2e-78	PF01344.20,PF13418.1	GO:0005515	NA
CUFF.8362.1	1091	AAATAA	1447	0.32	Kelch motif family protein [Oxytricha trifallax]	2e-78	PF01344.20,PF13418.1	GO:0005515	NA
CUFF.929.1	351	AAATAA	1093	0.34	kelch motif family protein [Stylonychia lemnae]	9e-16	PF01344.20	GO:0005515	NA
CUFF.930.1	351	AAATAA	1058	0.34	kelch motif family protein [Stylonychia lemnae]	8e-16	PF01344.20	GO:0005515	NA
CUFF.9244.1	517	AAATAA	1667	0.29	hypothetical protein OXYTRI_08492 [Oxytricha trifallax]	1e-43	PF01833.19	GO:0005515	NA
CUFF.20996.1	1486	AAATAA	2181	0.33	hypothetical protein OXYTRI_07899 [Oxytricha trifallax]	0	PF02151.14	GO:0005515	NA
CUFF.9694.1	842	AAATAA	2336	0.29	hypothetical protein IMG5_176070 [Ichthyophthirius multifiliis]	2e-38	PF02151.14	GO:0005515	NA
CUFF.9694.1	1242	AAATAA	2336	0.29	hypothetical protein IMG5_176070 [Ichthyophthirius multifiliis]	2e-38	PF02151.14	GO:0005515	NA
CUFF.18330.1	1225	AAATAA	1783	0.28	protein phosphatase 4 regulatory subunit [Stylonychia lemnae]	1e-19	PF02985.17	GO:0005515	NA
CUFF.12238.2	271	AAATAA	505	0.28	serine threonine-protein phosphatase dullard [Stylonychia lemnae]	1e-21	PF03031.13	GO:0005515	NA
CUFF.13875.1	957	AAATAA	1810	0.29	nli interacting factor-like phosphatase family protein [Stylonychia lemnae]	2e-82	PF03031.13	GO:0005515	NA
CUFF.25224.1	556	AAATAA	2654	0.32	nuclear lim interactor-interacting [Stylonychia lemnae]	1e-56	PF03031.13	GO:0005515	NA
CUFF.25224.2	541	AAATAA	2639	0.32	nuclear lim interactor-interacting [Stylonychia lemnae]	5e-56	PF03031.13	GO:0005515	NA
CUFF.25224.3	273	AAATAA	2371	0.31	nuclear lim interactor-interacting [Stylonychia lemnae]	6e-55	PF03031.13	GO:0005515	NA
CUFF.27662.1	1357	AAATAA	2220	0.29	NLI interacting factor-like phosphatase family protein [Tetrahymena thermophila]	1e-35	PF03031.13	GO:0005515	NA
CUFF.27662.1	1529	AAATAA	2220	0.29	NLI interacting factor-like phosphatase family protein [Tetrahymena thermophila]	1e-35	PF03031.13	GO:0005515	NA
CUFF.27662.2	1398	AAATAA	2261	0.29	NLI interacting factor-like phosphatase family protein [Tetrahymena thermophila]	1e-35	PF03031.13	GO:0005515	NA
CUFF.27662.2	1570	AAATAA	2261	0.29	NLI interacting factor-like phosphatase family protein [Tetrahymena thermophila]	1e-35	PF03031.13	GO:0005515	NA
CUFF.28751.1	1552	AAATAA	2534	0.31	NLI interacting factor-like phosphatase family protein [Oxytricha trifallax]	3e-44	PF03031.13	GO:0005515	NA
CUFF.28751.2	574	AAATAA	1556	0.29	NLI interacting factor-like phosphatase family protein [Oxytricha trifallax]	2e-44	PF03031.13	GO:0005515	NA
CUFF.8615.1	394	AAATAA	1345	0.3	Nuclear LIM factor interactorinteracting protein hyphal form putative [Oxytricha trifallax]	3e-39	PF03031.13	GO:0005515	NA
CUFF.24508.1	857	AAATAA	2227	0.36	Ciliary WD repeat-containing protein ctxp80 [Oxytricha trifallax]	0	PF00400.27,PF03451.9	GO:0005515	NA
CUFF.1989.1	412	AAATAA	867	0.33	rwd domain-containing protein 1 [Stylonychia lemnae]	2e-08	PF05773.17	GO:0005515	NA
CUFF.504.1	756	AAATAG	1059	0.33	c14c577g12199 [Stylonychia lemnae]	8e-07	PF06203.9	GO:0005515	NA
CUFF.6448.1	287	AAATAA	1412	0.33	FHA domain protein [Oxytricha trifallax]	7e-87	PF00498.21,PF07647.12,PF13920.1	GO:0005515	NA
CUFF.3910.1	843	AAATAA	4407	0.29	leucine-rich repeat-containing protein 9 [Stylonychia lemnae]	0	PF12799.2,PF13855.1,PF14580.1	GO:0005515	NA
CUFF.3910.1	2617	AAATAA	4407	0.29	leucine-rich repeat-containing protein 9 [Stylonychia lemnae]	0	PF12799.2,PF13855.1,PF14580.1	GO:0005515	NA
CUFF.3910.2	860	AAATAA	4424	0.29	leucine-rich repeat-containing protein 9 [Stylonychia lemnae]	0	PF12799.2,PF13855.1,PF14580.1	GO:0005515	NA
CUFF.3910.2	2634	AAATAA	4424	0.29	leucine-rich repeat-containing protein 9 [Stylonychia lemnae]	0	PF12799.2,PF13855.1,PF14580.1	GO:0005515	NA
CUFF.12880.1	1752	AAATAA	2352	0.29	tpr domain containing protein [Stylonychia lemnae]	1e-37	PF13181.1	GO:0005515	NA
CUFF.14437.1	398	AAATAA	1505	0.3	hypothetical protein OXYTRI_07428 [Oxytricha trifallax]	1e-16	PF13181.1	GO:0005515	NA
CUFF.14437.1	343	AAATAA	1505	0.3	hypothetical protein OXYTRI_07428 [Oxytricha trifallax]	1e-16	PF13181.1	GO:0005515	NA
CUFF.16956.1	179	AAATAA	2617	0.31	tpr domain containing protein [Stylonychia lemnae]	0	PF00515.23,PF13414.1	GO:0005515	NA
CUFF.3983.1	1135	AAATAA	2751	0.3	hypothetical protein OXYTRI_13560 [Oxytricha trifallax]	e-121	PF00515.23,PF13414.1	GO:0005515	NA
CUFF.3983.1	1961	AAATAA	2751	0.3	hypothetical protein OXYTRI_13560 [Oxytricha trifallax]	e-121	PF00515.23,PF13414.1	GO:0005515	NA
CUFF.5832.1	744	AAATAA	2107	0.29	tpr domain containing protein [Stylonychia lemnae]	0	PF13181.1,PF13414.1	GO:0005515	NA
CUFF.682.1	1317	AAATAA	2169	0.3	TPR Domain containing protein [Oxytricha trifallax]	e-135	PF00515.23,PF13414.1	GO:0005515	NA
CUFF.17109.1	261	AAATAA	1515	0.3	Kelch motif family protein [Tetrahymena thermophila]	5e-13	PF01344.20,PF13418.1	GO:0005515	NA
CUFF.8399.1	1193	AAATAA	1401	0.33	UNKNOWN [Stylonychia lemnae]	2e-77	PF01344.20,PF13418.1	GO:0005515	NA
CUFF.18791.1	139	AAATAA	1639	0.27	TPR Domain containing protein [Tetrahymena thermophila]	6e-14	PF00515.23,PF13424.1	GO:0005515	NA
CUFF.18791.1	521	AAATAA	1639	0.27	TPR Domain containing protein [Tetrahymena thermophila]	6e-14	PF00515.23,PF13424.1	GO:0005515	NA
CUFF.6266.1	247	AAATAA	2126	0.29	tetratricopeptide repeat protein [Tetrahymena thermophila SB210]	2e-14	PF00515.23,PF13424.1	GO:0005515	NA
CUFF.6266.1	572	AAATAA	2126	0.29	tetratricopeptide repeat protein [Tetrahymena thermophila SB210]	2e-14	PF00515.23,PF13424.1	GO:0005515	NA
CUFF.6636.1	1519	AAATAA	2089	0.28	tetratricopeptide repeat protein [Tetrahymena thermophila SB210]	9e-21	PF00515.23,PF13424.1	GO:0005515	NA
CUFF.8885.1	1943	AAATAA	4216	0.28	TPR repeat-containing protein [Oxytricha trifallax]	2e-60	PF00515.23,PF13176.1,PF13424.1	GO:0005515	NA
CUFF.8885.1	373	AAATAA	4216	0.28	TPR repeat-containing protein [Oxytricha trifallax]	2e-60	PF00515.23,PF13176.1,PF13424.1	GO:0005515	NA
CUFF.1736.1	861	AAATAA	1473	0.29	UNKNOWN [Stylonychia lemnae]	1e-54	PF13492.1	GO:0005515	NA
CUFF.6367.1	851	AAATAA	2286	0.34	leucine rich repeat family protein [Stylonychia lemnae]	4e-94	PF13504.1,PF13516.1	GO:0005515	NA
CUFF.6367.1	1212	AAATAA	2286	0.34	leucine rich repeat family protein [Stylonychia lemnae]	4e-94	PF13504.1,PF13516.1	GO:0005515	NA
CUFF.4768.1	1049	AAATAA	2484	0.29	UNKNOWN [Stylonychia lemnae]	2e-86	PF00560.28,PF13516.1	GO:0005515	NA
CUFF.5206.1	853	AAATAA	2938	0.3	hypothetical protein OXYTRI_16700 [Oxytricha trifallax]	0	PF12796.2,PF13606.1,PF13637.1	GO:0005515	NA
CUFF.9077.1	732	AAATAA	1264	0.3	bromodomain containing protein [Stylonychia lemnae]	2e-49	PF00439.20,PF12796.2,PF13637.1	GO:0005515	NA
CUFF.9077.1	994	AAATAA	1264	0.3	bromodomain containing protein [Stylonychia lemnae]	2e-49	PF00439.20,PF12796.2,PF13637.1	GO:0005515	NA
CUFF.25120.1	639	AAATAA	3117	0.31	hypothetical protein OXYTRI_21990 [Oxytricha trifallax]	0	PF00400.27,PF13833.1	GO:0005515	NA
CUFF.13813.1	267	AAATAA	1457	0.29	Leucine Rich Repeat family protein [Oxytricha trifallax]	2e-47	PF13855.1	GO:0005515	NA
CUFF.21224.1	1294	AAATAA	2736	0.31	leucine rich repeat family protein [Stylonychia lemnae]	3e-52	PF12796.2,PF13855.1	GO:0005515	NA
CUFF.21224.1	549	AAATAA	2736	0.31	leucine rich repeat family protein [Stylonychia lemnae]	3e-52	PF12796.2,PF13855.1	GO:0005515	NA
CUFF.21225.1	1294	AAATAA	2986	0.3	leucine rich repeat family protein [Stylonychia lemnae]	3e-52	PF12796.2,PF13855.1	GO:0005515	NA
CUFF.21225.1	549	AAATAA	2986	0.3	leucine rich repeat family protein [Stylonychia lemnae]	3e-52	PF12796.2,PF13855.1	GO:0005515	NA
CUFF.4163.1	1526	AAATAA	4065	0.28	adenylate cyclase [Stylonychia lemnae]	2e-38	PF13855.1	GO:0005515	NA
CUFF.6910.1	1096	AAATAA	1827	0.31	Kelch motif family protein [Oxytricha trifallax]	8e-67	PF01344.20,PF13964.1	GO:0005515	NA
CUFF.14375.1	551	AAATAA	1443	0.31	UBX domain containing protein [Oxytricha trifallax]	8e-09	PF00789.15,PF14555.1	GO:0005515	NA
CUFF.14375.1	1158	AAATAA	1443	0.31	UBX domain containing protein [Oxytricha trifallax]	8e-09	PF00789.15,PF14555.1	GO:0005515	NA
CUFF.25090.1	171	AAATAG	4379	0.29	Leucine-rich repeat-containing protein 9 [Oxytricha trifallax]	0	PF12799.2,PF13855.1,PF14580.1	GO:0005515	NA
CUFF.3603.1	1997	AAATAA	6165	0.29	beach domain-containing protein [Stylonychia lemnae]	0	PF00400.27,PF02138.13,PF14844.1	GO:0005515	NA
CUFF.3603.1	1390	AAATAA	6165	0.29	beach domain-containing protein [Stylonychia lemnae]	0	PF00400.27,PF02138.13,PF14844.1	GO:0005515	NA
CUFF.1317.1	205	AAATAA	2240	0.33	kelch motif family protein [Stylonychia lemnae]	e-177	PF00643.19,PF01344.20	GO:0005515, GO:0005622, GO:0008270	NA
CUFF.1317.1	1541	AAATAA	2240	0.33	kelch motif family protein [Stylonychia lemnae]	e-177	PF00643.19,PF01344.20	GO:0005515, GO:0005622, GO:0008270	NA
CUFF.24398.1	345	AAATAA	1538	0.31	kelch motif family protein [Stylonychia lemnae]	0	PF00643.19,PF01344.20,PF13415.1	GO:0005515, GO:0005622, GO:0008270	NA
CUFF.24398.1	257	AAATAA	1538	0.31	kelch motif family protein [Stylonychia lemnae]	0	PF00643.19,PF01344.20,PF13415.1	GO:0005515, GO:0005622, GO:0008270	NA
CUFF.29125.1	871	AAATAA	1791	0.34	kelch motif family protein [Stylonychia lemnae]	e-123	PF00643.19,PF01344.20	GO:0005515, GO:0005622, GO:0008270	NA
CUFF.29125.1	234	AAATAA	1791	0.34	kelch motif family protein [Stylonychia lemnae]	e-123	PF00643.19,PF01344.20	GO:0005515, GO:0005622, GO:0008270	NA
CUFF.6366.1	720	AAATAA	2219	0.3	PREDICTED: E3 ubiquitin-protein ligase TRIM37 [Echinops telfairi]	8e-85	PF00643.19,PF00917.21	GO:0005515, GO:0005622, GO:0008270	NA
CUFF.7962.1	661	AAATAA	1581	0.31	kelch motif family protein [Stylonychia lemnae]	0	PF00643.19,PF01344.20,PF13415.1	GO:0005515, GO:0005622, GO:0008270	NA
CUFF.28991.1	277	AAATAA	813	0.35	yeats family protein [Stylonychia lemnae]	6e-22	PF03366.11,PF13639.1	GO:0005515, GO:0005634, GO:0006355, GO:0008270	NA
CUFF.11844.1	369	AAATAA	1398	0.33	Tetratricopeptide repeat domain 5 [Oxytricha trifallax]	1e-76	PF00515.23,PF05292.6	GO:0005515, GO:0006633, GO:0050080	NA
CUFF.15254.1	911	AAATAA	1557	0.3	dhhc zinc finger domain containing protein [Stylonychia lemnae]	9e-76	PF00023.25,PF01529.15,PF12796.2	GO:0005515, GO:0008270	NA
CUFF.24348.1	988	AAATAA	2074	0.31	Uncharacterized protein containing DHHC-type Zn finger [Oxytricha trifallax]	e-109	PF00023.25,PF01529.15,PF12796.2	GO:0005515, GO:0008270	NA
CUFF.6004.1	963	AAATAA	1999	0.31	Uncharacterized protein containing DHHC-type Zn finger [Oxytricha trifallax]	2e-97	PF00023.25,PF01529.15,PF12796.2	GO:0005515, GO:0008270	NA
CUFF.6004.1	716	AAATAA	1999	0.31	Uncharacterized protein containing DHHC-type Zn finger [Oxytricha trifallax]	2e-97	PF00023.25,PF01529.15,PF12796.2	GO:0005515, GO:0008270	NA
CUFF.13833.1	556	AAATAA	1436	0.3	ZZ-type zinc finger-containing protein [Oxytricha trifallax]	2e-15	PF00564.19,PF00569.12	GO:0005515, GO:0008270	NA
CUFF.10109.1	490	AAATAA	1795	0.31	ringv domain containing protein [Stylonychia lemnae]	5e-37	PF00498.21,PF12906.2	GO:0005515, GO:0008270	NA
CUFF.11132.1	1009	AAATAA	2366	0.31	FHA domain protein, putative [Oxytricha trifallax]	1e-42	PF00498.21,PF12906.2	GO:0005515, GO:0008270	NA
CUFF.1140.1	647	AAATAA	2647	0.29	fha domain [Stylonychia lemnae]	4e-37	PF00498.21,PF12906.2	GO:0005515, GO:0008270	NA
CUFF.1140.1	304	AAATAA	2647	0.29	fha domain [Stylonychia lemnae]	4e-37	PF00498.21,PF12906.2	GO:0005515, GO:0008270	NA
CUFF.11786.1	1063	AAATAA	2266	0.29	ringv domain containing protein [Stylonychia lemnae]	3e-27	PF00498.21,PF12906.2	GO:0005515, GO:0008270	NA
CUFF.11786.1	1430	AAATAA	2266	0.29	ringv domain containing protein [Stylonychia lemnae]	3e-27	PF00498.21,PF12906.2	GO:0005515, GO:0008270	NA
CUFF.12401.1	809	AAATAA	2451	0.3	RINGv domain containing protein [Oxytricha trifallax]	7e-39	PF00498.21,PF12906.2	GO:0005515, GO:0008270	NA
CUFF.15753.1	1022	AAATAA	1684	0.32	hypothetical protein [Paramecium tetraurelia strain d4-2]	2e-31	PF00498.21,PF12906.2	GO:0005515, GO:0008270	NA
CUFF.17338.1	768	AAATAA	2282	0.3	ringv domain containing protein [Stylonychia lemnae]	2e-41	PF00498.21,PF12906.2	GO:0005515, GO:0008270	NA
CUFF.20939.1	306	AAATAA	1626	0.28	RINGv domain containing protein [Oxytricha trifallax]	6e-45	PF00498.21,PF12906.2	GO:0005515, GO:0008270	NA
CUFF.24283.1	210	AAATAA	1507	0.32	zinc finger c3hc4 fha domain-containing protein [Stylonychia lemnae]	7e-69	PF00498.21,PF12906.2	GO:0005515, GO:0008270	NA
CUFF.24678.1	333	AAATAA	1953	0.31	fha domain [Stylonychia lemnae]	3e-49	PF00498.21,PF12906.2	GO:0005515, GO:0008270	NA
CUFF.24678.1	1054	AAATAA	1953	0.31	fha domain [Stylonychia lemnae]	3e-49	PF00498.21,PF12906.2	GO:0005515, GO:0008270	NA
CUFF.25205.1	469	AAATAA	1561	0.32	fha domain [Stylonychia lemnae]	2e-37	PF00498.21,PF12906.2	GO:0005515, GO:0008270	NA
CUFF.25205.1	833	AAATAG	1561	0.32	fha domain [Stylonychia lemnae]	2e-37	PF00498.21,PF12906.2	GO:0005515, GO:0008270	NA
CUFF.27347.1	331	AAATAA	2363	0.31	fha domain [Stylonychia lemnae]	1e-52	PF00498.21,PF12906.2	GO:0005515, GO:0008270	NA
CUFF.29082.1	787	AAATAA	2289	0.33	fha domain [Stylonychia lemnae]	4e-26	PF00498.21,PF12906.2	GO:0005515, GO:0008270	NA
CUFF.4654.2	1207	AAATAG	3166	0.28	fha domain [Stylonychia lemnae]	2e-66	PF00498.21,PF12906.2	GO:0005515, GO:0008270	NA
CUFF.777.1	1039	AAATAA	2050	0.32	RINGv domain containing protein [Oxytricha trifallax]	1e-37	PF00498.21,PF12906.2	GO:0005515, GO:0008270	NA
CUFF.13339.1	749	AAATAA	1306	0.31	hypothetical protein OXYTRI_18109 [Oxytricha trifallax]	2e-71	PF13639.1	GO:0005515, GO:0008270	NA
CUFF.19764.1	188	AAATAA	1240	0.32	zinc finger family protein [Oxytricha trifallax]	2e-23	PF13639.1	GO:0005515, GO:0008270	NA
CUFF.22627.1	1134	AAATAA	2045	0.29	IBR domain containing protein [Tetrahymena thermophila]	1e-26	PF01485.16,PF13639.1	GO:0005515, GO:0008270	NA
CUFF.24240.1	3189	AAATAA	3403	0.35	Armadillo/beta-catenin-like repeat-containing protein [Oxytricha trifallax]	8e-27	PF13639.1	GO:0005515, GO:0008270	NA
CUFF.5530.1	654	AAATAA	2262	0.29	hypothetical protein PFNF54_01677 [Plasmodium falciparum NF54]	4e-11	PF13639.1	GO:0005515, GO:0008270	NA
CUFF.5530.1	1687	AAATAA	2262	0.29	hypothetical protein PFNF54_01677 [Plasmodium falciparum NF54]	4e-11	PF13639.1	GO:0005515, GO:0008270	NA
CUFF.629.1	254	AAATAA	705	0.31	RING-H2 finger protein ATL3C, putative [Oxytricha trifallax]	4e-06	PF13639.1	GO:0005515, GO:0008270	NA
CUFF.8134.1	970	AAATAA	1406	0.31	ring finger protein 32 [Stylonychia lemnae]	2e-92	PF13639.1	GO:0005515, GO:0008270	NA
CUFF.29553.1	371	AAATAA	551	0.3	hypothetical protein OXYTRI_14913 [Oxytricha trifallax]	4e-54	PF14634.1	GO:0005515, GO:0008270	NA
CUFF.4302.1	1016	AAATAA	2429	0.34	phosphatidylinositol 3-and 4-kinase family protein [Stylonychia lemnae]	7e-75	PF00240.18,PF00454.22	GO:0005515, GO:0016773	NA
CUFF.27001.1	312	AAATAA	1528	0.32	px domain containing protein [Stylonychia lemnae]	6e-55	PF00400.27,PF00787.19	GO:0005515, GO:0035091	NA
CUFF.25214.1	543	AAATAG	1406	0.34	ATPase, AAA family protein [Tetrahymena thermophila]	3e-58	PF00004.24	GO:0005524	NA
CUFF.25214.2	543	AAATAG	1381	0.33	ATPase, AAA family protein [Tetrahymena thermophila]	3e-58	PF00004.24	GO:0005524	NA
CUFF.19745.1	834	AAATAA	1047	0.3	Multi-sensor hybrid histidine kinase [Oxytricha trifallax]	1e-34	PF02518.21	GO:0005524	NA
CUFF.21482.1	776	AAATAA	1009	0.32	multi-sensor hybrid histidine kinase [Stylonychia lemnae]	8e-23	PF02518.21	GO:0005524	NA
CUFF.28768.1	241	AAATAA	1066	0.31	Multi-sensor hybrid histidine kinase [Oxytricha trifallax]	4e-22	PF02518.21	GO:0005524	NA
CUFF.14217.1	466	AAATAA	1133	0.31	MutS domain III family protein [Oxytricha trifallax]	2e-30	PF01624.15	GO:0005524, GO:0006298, GO:0030983	NA
CUFF.20663.1	641	AAATAA	962	0.29	ubiquitin-activating enzyme e1 family protein [Stylonychia lemnae]	2e-48	PF02134.16,PF09358.5	GO:0005524, GO:0006464, GO:0008641	NA
CUFF.19082.1	504	AAATAG	1827	0.32	PREDICTED: probable multidrug resistance-associated protein lethal(2)03659 [Tribolium castaneum]	4e-71	PF00005.22,PF00664.18	GO:0005524, GO:0006810, GO:0016021, GO:0016887, GO:0042626, GO:0055085	NA
CUFF.23545.1	2189	AAATAA	3882	0.32	PREDICTED: multidrug resistance-associated protein 4 [Xenopus (Silurana) tropicalis]	e-100	PF00005.22,PF00664.18	GO:0005524, GO:0006810, GO:0016021, GO:0016887, GO:0042626, GO:0055085	NA
CUFF.13687.1	498	AAATAA	1230	0.29	PREDICTED: multidrug resistance-associated protein 4-like [Bos taurus]	8e-12	PF00664.18	GO:0005524, GO:0006810, GO:0016021, GO:0042626, GO:0055085	NA
CUFF.13880.1	424	AAATAA	1198	0.27	hypothetical protein [Paramecium tetraurelia strain d4-2]	1e-17	PF00664.18	GO:0005524, GO:0006810, GO:0016021, GO:0042626, GO:0055085	NA
CUFF.16663.1	728	AAATAA	842	0.28	abc transporter [Stylonychia lemnae]	2e-55	PF00005.22	GO:0005524, GO:0016887	NA
CUFF.4194.1	1804	AAATAA	3989	0.3	PREDICTED: canalicular multispecific organic anion transporter 1 [Cynoglossus semilaevis]	e-138	PF00005.22	GO:0005524, GO:0016887	NA
CUFF.4194.1	1847	AAATAA	3989	0.3	PREDICTED: canalicular multispecific organic anion transporter 1 [Cynoglossus semilaevis]	e-138	PF00005.22	GO:0005524, GO:0016887	NA
CUFF.2730.1	6411	AAATAA	12348	0.36	dynein heavy chain family protein [Stylonychia lemnae]	0	PF07728.9,PF08393.8,PF12774.2,PF12775.2	GO:0005524, GO:0016887	NA
CUFF.26013.1	612	AAATAA	1055	0.31	hypothetical protein OXYTRI_11871 [Oxytricha trifallax]	4e-10	PF01926.18	GO:0005525	NA
CUFF.9894.1	735	AAATAA	878	0.29	Ribosome biogenesis GTP-binding protein YsxC [Oxytricha trifallax]	4e-27	PF01926.18	GO:0005525	NA
CUFF.17758.1	1800	AAATAG	2710	0.32	Cell division protein [Tetrahymena thermophila]	2e-12	PF00735.13	GO:0005525, GO:0007049	NA
CUFF.17758.2	1837	AAATAG	2747	0.32	Cell division protein [Tetrahymena thermophila]	2e-12	PF00735.13	GO:0005525, GO:0007049	NA
CUFF.14169.1	240	AAATAA	420	0.29	Ras family protein [Tetrahymena thermophila]	3e-13	PF00071.17	GO:0005525, GO:0007264	NA
CUFF.1452.1	472	AAATAA	588	0.31	hypothetical protein LRAMOSA07404 [Absidia idahoensis var. thermophila]	7e-35	PF00071.17	GO:0005525, GO:0007264	NA
CUFF.19364.1	613	AAATAG	1014	0.31	pre-mrna-splicing factor 18 [Stylonychia lemnae]	4e-19	PF00071.17	GO:0005525, GO:0007264	NA
CUFF.19521.1	401	AAATAA	651	0.33	gtp-binding protein sas1 [Brettanomyces bruxellensis AWRI1499]	4e-12	PF00071.17	GO:0005525, GO:0007264	NA
CUFF.20140.1	254	AAATAA	710	0.32	Rab8 family GTPase, putative [Phytophthora infestans T30-4]	1e-32	PF00071.17	GO:0005525, GO:0007264	NA
CUFF.21535.1	197	AAATAA	694	0.3	Rab family GTPase [Entamoeba nuttalli P19]	4e-37	PF00071.17	GO:0005525, GO:0007264	NA
CUFF.22301.1	403	AAATAA	606	0.32	ras-related protein Rab-1B, putative [Plasmodium berghei ANKA]	2e-16	PF00071.17	GO:0005525, GO:0007264	NA
CUFF.22332.1	355	AAATAG	553	0.31	Ras-related protein Rab-1B [Babesia bovis]	1e-18	PF00071.17	GO:0005525, GO:0007264	NA
CUFF.22408.1	439	AAATAA	574	0.31	GTP-binding protein YPTM1 [Trichomonas vaginalis G3]	6e-25	PF00071.17	GO:0005525, GO:0007264	NA
CUFF.25512.1	282	AAATAA	694	0.34	Rab GTPase 7 [Euplotes octocarinatus]	1e-37	PF00071.17	GO:0005525, GO:0007264	NA
CUFF.26957.1	551	AAATAA	712	0.32	Rab family, other [Galdieria sulphuraria]	1e-31	PF00071.17	GO:0005525, GO:0007264	NA
CUFF.2748.1	572	AAATAA	682	0.32	Rab family GTPase [Oxytricha trifallax]	2e-32	PF00071.17	GO:0005525, GO:0007264	NA
CUFF.2767.1	290	AAATAA	488	0.31	hypothetical protein [Paramecium tetraurelia strain d4-2]	3e-14	PF00071.17	GO:0005525, GO:0007264	NA
CUFF.28206.1	435	AAATAA	716	0.32	hypothetical protein OXYTRI_15272 [Oxytricha trifallax]	7e-30	PF00071.17	GO:0005525, GO:0007264	NA
CUFF.29309.1	233	AAATAA	1216	0.33	Small GTP-binding protein domain containing protein [Oxytricha trifallax]	1e-96	PF00071.17	GO:0005525, GO:0007264	NA
CUFF.8151.1	341	AAATAA	807	0.32	rab11 family gtpase [Stylonychia lemnae]	3e-23	PF00071.17	GO:0005525, GO:0007264	NA
CUFF.8363.1	508	AAATAG	790	0.33	Rab GTPase 2b [Oxytricha trifallax]	4e-39	PF00071.17	GO:0005525, GO:0007264	NA
CUFF.8363.2	501	AAATAG	783	0.33	Rab GTPase 2b [Oxytricha trifallax]	2e-39	PF00071.17	GO:0005525, GO:0007264	NA
CUFF.8977.1	296	AAATAA	573	0.31	PREDICTED: GTP-binding protein YPTM1-like [Setaria italica]	1e-20	PF00071.17	GO:0005525, GO:0007264	NA
CUFF.1216.1	302	AAATAA	1233	0.34	Small GTP-binding protein domain containing protein [Oxytricha trifallax]	4e-93	PF00071.17,PF00226.26,PF10208.4	GO:0005525, GO:0007264	NA
CUFF.25015.1	1662	AAATAA	2198	0.38	VHS multi-domain protein [Oxytricha trifallax]	2e-16	PF00790.14,PF03127.9	GO:0005622, GO:0006886	NA
CUFF.13503.1	1258	AAATAA	1652	0.31	BBOX multi-domain protein [Oxytricha trifallax]	1e-79	PF00643.19	GO:0005622, GO:0008270	NA
CUFF.14351.1	204	AAATAA	2148	0.29	Kelch motif family protein [Oxytricha trifallax]	2e-14	PF00643.19	GO:0005622, GO:0008270	NA
CUFF.14351.2	204	AAATAA	2146	0.29	Kelch motif family protein [Oxytricha trifallax]	2e-14	PF00643.19	GO:0005622, GO:0008270	NA
CUFF.15140.1	807	AAATAA	1393	0.27	PREDICTED: E3 ubiquitin-protein ligase TRIM39-like, partial [Latimeria chalumnae]	2e-08	PF00643.19	GO:0005622, GO:0008270	NA
CUFF.20513.1	689	AAATAA	1003	0.27	kelch motif protein [Tetrahymena thermophila SB210]	2e-07	PF00643.19	GO:0005622, GO:0008270	NA
CUFF.21297.1	902	AAATAA	1588	0.31	hypothetical protein CAPTEDRAFT_224213 [Capitella teleta]	5e-06	PF00643.19	GO:0005622, GO:0008270	NA
CUFF.21720.1	665	AAATAA	1397	0.33	B-box zinc finger family protein [Oxytricha trifallax]	2e-67	PF00643.19	GO:0005622, GO:0008270	NA
CUFF.25743.1	652	AAATAA	1555	0.32	kelch motif family protein [Stylonychia lemnae]	0	PF00643.19,PF13418.1	GO:0005622, GO:0008270	NA
CUFF.3410.1	774	AAATAA	1422	0.33	B-box zinc finger family protein [Oxytricha trifallax]	1e-69	PF00643.19	GO:0005622, GO:0008270	NA
CUFF.5458.2	202	AAATAA	1689	0.3	kelch motif family protein [Stylonychia lemnae]	5e-14	PF00643.19	GO:0005622, GO:0008270	NA
CUFF.6186.1	1497	AAATAA	2022	0.29	hypothetical protein OXYTRI_15033 [Oxytricha trifallax]	3e-34	PF00643.19	GO:0005622, GO:0008270	NA
CUFF.21185.1	1443	AAATAA	1695	0.32	hypothetical protein OXYTRI_14311 [Oxytricha trifallax]	6e-55	PF00643.19,PF13445.1,PF13516.1	GO:0005622, GO:0008270	NA
CUFF.15713.1	643	AAATAA	2056	0.33	B-box zinc finger family protein [Oxytricha trifallax]	e-105	PF00097.20,PF00643.19,PF07534.11	GO:0005622, GO:0008270, GO:0046872	NA
CUFF.15454.1	502	AAATAA	1383	0.29	Poly(A)-specific ribonuclease PARN [Oxytricha trifallax]	2e-10	PF04857.15	GO:0005634	NA
CUFF.15454.1	674	AAATAA	1383	0.29	Poly(A)-specific ribonuclease PARN [Oxytricha trifallax]	2e-10	PF04857.15	GO:0005634	NA
CUFF.24761.1	501	AAATAA	1795	0.3	CAF1 family ribonuclease containing protein [Tetrahymena thermophila]	9e-33	PF04857.15	GO:0005634	NA
CUFF.905.1	1177	AAATAA	1547	0.3	TRAF-type zinc finger family protein [Oxytricha trifallax]	1e-23	PF04729.8	GO:0005634, GO:0006333	NA
CUFF.9609.1	436	AAATAA	731	0.3	hypothetical protein OXYTRI_21156 [Oxytricha trifallax]	2e-22	PF00097.20,PF03366.11	GO:0005634, GO:0006355, GO:0046872	NA
CUFF.9609.1	138	AAATAA	731	0.3	hypothetical protein OXYTRI_21156 [Oxytricha trifallax]	2e-22	PF00097.20,PF03366.11	GO:0005634, GO:0006355, GO:0046872	NA
CUFF.24757.1	1903	AAATAA	2650	0.3	Vacuolar assembling/sorting protein VPS16 [Oxytricha trifallax]	1e-88	PF04840.7,PF04841.8	GO:0005737, GO:0006886	NA
CUFF.2557.1	918	AAATAA	1807	0.31	hypothetical protein OXYTRI_19723 [Oxytricha trifallax]	1e-43	PF06584.8	GO:0006351, GO:0007049, GO:0017053	NA
CUFF.10273.1	1467	AAATAA	2019	0.31	Tubulin-tyrosine ligase family protein [Oxytricha trifallax]	1e-65	PF03133.10	GO:0006464	NA
CUFF.10273.1	512	AAATAA	2019	0.31	Tubulin-tyrosine ligase family protein [Oxytricha trifallax]	1e-65	PF03133.10	GO:0006464	NA
CUFF.11998.1	1017	AAATAA	3355	0.28	Tubulin-tyrosine ligase family protein [Oxytricha trifallax]	e-108	PF03133.10	GO:0006464	NA
CUFF.12205.1	4015	AAATAA	4509	0.32	tubulin-tyrosine ligase family protein [Stylonychia lemnae]	e-100	PF03133.10	GO:0006464	NA
CUFF.12205.1	4070	AAATAG	4509	0.32	tubulin-tyrosine ligase family protein [Stylonychia lemnae]	e-100	PF03133.10	GO:0006464	NA
CUFF.125.1	1337	AAATAA	2538	0.31	tubulin-tyrosine ligase family protein [Stylonychia lemnae]	e-116	PF03133.10	GO:0006464	NA
CUFF.125.1	973	AAATAA	2538	0.31	tubulin-tyrosine ligase family protein [Stylonychia lemnae]	e-116	PF03133.10	GO:0006464	NA
CUFF.12811.1	1127	AAATAA	2172	0.32	tubulin-tyrosine ligase family protein [Stylonychia lemnae]	e-103	PF03133.10	GO:0006464	NA
CUFF.14818.1	2394	AAATAA	3942	0.29	tubulin-tyrosine ligase family protein [Stylonychia lemnae]	0	PF03133.10	GO:0006464	NA
CUFF.14820.1	943	AAATAA	2016	0.28	TTL domain containing protein [Oxytricha trifallax]	4e-86	PF03133.10	GO:0006464	NA
CUFF.14820.1	1397	AAATAA	2016	0.28	TTL domain containing protein [Oxytricha trifallax]	4e-86	PF03133.10	GO:0006464	NA
CUFF.16572.1	1246	AAATAA	2178	0.3	tubulin-tyrosine ligase family protein [Stylonychia lemnae]	e-116	PF03133.10	GO:0006464	NA
CUFF.16586.1	341	AAATAA	963	0.31	tubulin-tyrosine ligase family protein [Stylonychia lemnae]	4e-84	PF03133.10	GO:0006464	NA
CUFF.1682.1	462	AAATAA	1036	0.28	tubulin-tyrosine ligase family protein, putative [Oxytricha trifallax]	2e-74	PF03133.10	GO:0006464	NA
CUFF.17653.1	584	AAATAA	2278	0.3	tubulin-tyrosine ligase family protein [Stylonychia lemnae]	2e-96	PF03133.10	GO:0006464	NA
CUFF.17653.1	858	AAATAA	2278	0.3	tubulin-tyrosine ligase family protein [Stylonychia lemnae]	2e-96	PF03133.10	GO:0006464	NA
CUFF.17653.2	726	AAATAA	2420	0.3	tubulin-tyrosine ligase family protein [Stylonychia lemnae]	2e-96	PF03133.10	GO:0006464	NA
CUFF.17653.2	1000	AAATAA	2420	0.3	tubulin-tyrosine ligase family protein [Stylonychia lemnae]	2e-96	PF03133.10	GO:0006464	NA
CUFF.17729.1	303	AAATAA	1697	0.28	tubulin-tyrosine ligase family protein [Stylonychia lemnae]	e-136	PF03133.10	GO:0006464	NA
CUFF.17861.1	181	AAATAA	905	0.27	Tubulin-tyrosine ligase family protein [Oxytricha trifallax]	6e-70	PF03133.10	GO:0006464	NA
CUFF.17861.1	141	AAATAA	905	0.27	Tubulin-tyrosine ligase family protein [Oxytricha trifallax]	6e-70	PF03133.10	GO:0006464	NA
CUFF.18209.1	285	AAATAA	2174	0.3	hypothetical protein [Paramecium tetraurelia strain d4-2]	1e-79	PF03133.10	GO:0006464	NA
CUFF.18209.1	346	AAATAA	2174	0.3	hypothetical protein [Paramecium tetraurelia strain d4-2]	1e-79	PF03133.10	GO:0006464	NA
CUFF.19677.1	2381	AAATAA	3483	0.29	Tubulin-tyrosine ligase family protein [Oxytricha trifallax]	e-111	PF03133.10	GO:0006464	NA
CUFF.20799.1	656	AAATAA	1021	0.32	tubulin-tyrosine ligase family protein [Stylonychia lemnae]	3e-32	PF03133.10	GO:0006464	NA
CUFF.20799.1	199	AAATAA	1021	0.32	tubulin-tyrosine ligase family protein [Stylonychia lemnae]	3e-32	PF03133.10	GO:0006464	NA
CUFF.22626.1	1140	AAATAA	2574	0.29	tubulin-tyrosine ligase family protein [Stylonychia lemnae]	e-107	PF03133.10	GO:0006464	NA
CUFF.24026.1	1079	AAATAA	2105	0.3	tubulin-tyrosine ligase family protein [Stylonychia lemnae]	5e-64	PF03133.10	GO:0006464	NA
CUFF.24026.1	841	AAATAG	2105	0.3	tubulin-tyrosine ligase family protein [Stylonychia lemnae]	5e-64	PF03133.10	GO:0006464	NA
CUFF.24276.1	3130	AAATAA	3510	0.3	tubulin-tyrosine ligase family protein [Stylonychia lemnae]	e-106	PF03133.10	GO:0006464	NA
CUFF.24298.1	938	AAATAA	2325	0.31	tubulin-tyrosine ligase family protein [Stylonychia lemnae]	e-105	PF03133.10	GO:0006464	NA
CUFF.26664.1	503	AAATAA	956	0.31	putative beta-tubulin polyglutamylase [Oxytricha trifallax]	3e-60	PF03133.10	GO:0006464	NA
CUFF.26665.1	134	AAATAA	1781	0.28	tubulin-tyrosine ligase family protein [Stylonychia lemnae]	3e-28	PF03133.10	GO:0006464	NA
CUFF.26856.1	803	AAATAG	1435	0.28	hypothetical protein OXYTRI_19436 [Oxytricha trifallax]	3e-26	PF03133.10	GO:0006464	NA
CUFF.27765.1	607	AAATAA	2045	0.29	Tubulin-tyrosine ligase family protein [Oxytricha trifallax]	8e-79	PF03133.10	GO:0006464	NA
CUFF.28541.1	1669	AAATAA	3908	0.29	protein monoglycylase ttll8 [Stylonychia lemnae]	3e-61	PF03133.10	GO:0006464	NA
CUFF.28966.1	2381	AAATAA	3799	0.29	Tubulin-tyrosine ligase family protein [Oxytricha trifallax]	e-124	PF03133.10	GO:0006464	NA
CUFF.29149.1	757	AAATAA	1153	0.3	tubulin-tyrosine ligase family protein [Stylonychia lemnae]	1e-98	PF03133.10	GO:0006464	NA
CUFF.3096.1	1554	AAATAA	3363	0.3	Tubulin-tyrosine ligase family protein [Oxytricha trifallax]	e-133	PF03133.10	GO:0006464	NA
CUFF.3282.1	164	AAATAA	1122	0.28	tubulin-tyrosine ligase family protein [Stylonychia lemnae]	2e-14	PF03133.10	GO:0006464	NA
CUFF.3282.1	94	AAATAA	1122	0.28	tubulin-tyrosine ligase family protein [Stylonychia lemnae]	2e-14	PF03133.10	GO:0006464	NA
CUFF.3860.1	2372	AAATAA	3500	0.3	tubulin tyrosine ligase-like member 5 [Stylonychia lemnae]	e-124	PF03133.10	GO:0006464	NA
CUFF.3860.1	2140	AAATAA	3500	0.3	tubulin tyrosine ligase-like member 5 [Stylonychia lemnae]	e-124	PF03133.10	GO:0006464	NA
CUFF.3868.1	981	AAATAA	1149	0.29	tubulin-tyrosine ligase family protein [Stylonychia lemnae]	4e-24	PF03133.10	GO:0006464	NA
CUFF.4231.1	262	AAATAA	1700	0.29	tubulin-tyrosine ligase family protein [Stylonychia lemnae]	4e-83	PF03133.10	GO:0006464	NA
CUFF.4231.1	632	AAATAA	1700	0.29	tubulin-tyrosine ligase family protein [Stylonychia lemnae]	4e-83	PF03133.10	GO:0006464	NA
CUFF.4265.1	781	AAATAA	1834	0.28	Tubulin-tyrosine ligase family protein [Oxytricha trifallax]	6e-77	PF03133.10	GO:0006464	NA
CUFF.4265.1	1002	AAATAA	1834	0.28	Tubulin-tyrosine ligase family protein [Oxytricha trifallax]	6e-77	PF03133.10	GO:0006464	NA
CUFF.4265.2	1628	AAATAA	2681	0.29	Tubulin-tyrosine ligase family protein [Oxytricha trifallax]	9e-77	PF03133.10	GO:0006464	NA
CUFF.4265.2	1849	AAATAA	2681	0.29	Tubulin-tyrosine ligase family protein [Oxytricha trifallax]	9e-77	PF03133.10	GO:0006464	NA
CUFF.4265.3	1634	AAATAA	2687	0.29	Tubulin-tyrosine ligase family protein [Oxytricha trifallax]	9e-77	PF03133.10	GO:0006464	NA
CUFF.4265.3	1855	AAATAA	2687	0.29	Tubulin-tyrosine ligase family protein [Oxytricha trifallax]	9e-77	PF03133.10	GO:0006464	NA
CUFF.4294.1	1838	AAATAA	2318	0.29	hypothetical protein [Paramecium tetraurelia strain d4-2]	5e-66	PF03133.10	GO:0006464	NA
CUFF.4371.1	2310	AAATAA	3246	0.31	TTL domain containing protein [Oxytricha trifallax]	e-103	PF03133.10	GO:0006464	NA
CUFF.4614.1	2697	AAATAA	3550	0.27	tubulin-tyrosine ligase family protein [Tetrahymena thermophila SB210]	2e-86	PF03133.10	GO:0006464	NA
CUFF.4614.1	3067	AAATAA	3550	0.27	tubulin-tyrosine ligase family protein [Tetrahymena thermophila SB210]	2e-86	PF03133.10	GO:0006464	NA
CUFF.4639.1	680	AAATAA	1831	0.29	Tubulin-tyrosine ligase family protein [Oxytricha trifallax]	2e-88	PF03133.10	GO:0006464	NA
CUFF.688.1	802	AAATAA	1341	0.29	Tubulin-tyrosine ligase family protein [Oxytricha trifallax]	1e-79	PF03133.10	GO:0006464	NA
CUFF.688.1	968	AAATAA	1341	0.29	Tubulin-tyrosine ligase family protein [Oxytricha trifallax]	1e-79	PF03133.10	GO:0006464	NA
CUFF.71.1	318	AAATAA	2981	0.3	tubulin tyrosine ligase-like family, member 5 [Oxytricha trifallax]	0	PF03133.10	GO:0006464	NA
CUFF.71.1	212	AAATAA	2981	0.3	tubulin tyrosine ligase-like family, member 5 [Oxytricha trifallax]	0	PF03133.10	GO:0006464	NA
CUFF.9562.1	795	AAATAA	1290	0.28	Tubulin-tyrosine ligase family protein [Oxytricha trifallax]	9e-90	PF03133.10	GO:0006464	NA
CUFF.9562.1	886	AAATAA	1290	0.28	Tubulin-tyrosine ligase family protein [Oxytricha trifallax]	9e-90	PF03133.10	GO:0006464	NA
CUFF.9563.1	405	AAATAA	2738	0.27	Tubulin-tyrosine ligase family protein [Oxytricha trifallax]	1e-91	PF03133.10	GO:0006464	NA
CUFF.9563.1	496	AAATAA	2738	0.27	Tubulin-tyrosine ligase family protein [Oxytricha trifallax]	1e-91	PF03133.10	GO:0006464	NA
CUFF.9714.1	528	AAATAA	1480	0.27	tubulin-tyrosine ligase family protein [Stylonychia lemnae]	6e-70	PF03133.10	GO:0006464	NA
CUFF.27102.1	357	AAATAA	1054	0.33	tumor susceptibility gene 101 protein [Stylonychia lemnae]	8e-11	PF05743.8,PF09454.5	GO:0006464, GO:0015031	NA
CUFF.27412.1	819	AAATAA	1687	0.3	dual specificity catalytic domain containing protein [Stylonychia lemnae]	3e-68	PF00581.15,PF00782.15	GO:0006470, GO:0008138	NA
CUFF.10019.1	493	AAATAA	919	0.3	putative protein-tyrosine phosphatase [Oxytricha trifallax]	5e-11	PF00782.15	GO:0006470, GO:0008138	NA
CUFF.12263.1	284	AAATAA	2210	0.31	Dual specificity phosphatase, catalytic domain containing protein [Tetrahymena thermophila]	7e-25	PF00782.15	GO:0006470, GO:0008138	NA
CUFF.13169.1	418	AAATAA	2165	0.28	Dual specificity phosphatase, catalytic domain containing protein [Oxytricha trifallax]	2e-64	PF00782.15	GO:0006470, GO:0008138	NA
CUFF.17923.1	233	AAATAA	1870	0.3	phosphatidylinositol--trisphosphate 3-phosphatase [Stylonychia lemnae]	1e-56	PF00782.15	GO:0006470, GO:0008138	NA
CUFF.17923.1	624	AAATAA	1870	0.3	phosphatidylinositol--trisphosphate 3-phosphatase [Stylonychia lemnae]	1e-56	PF00782.15	GO:0006470, GO:0008138	NA
CUFF.20743.1	825	AAATAA	1309	0.35	Phosphatidylinositol-3,4,5-trisphosphate 3-phosphatase and dual-specificity protein phosphatase PTEN [Oxytricha trifallax]	2e-62	PF00782.15	GO:0006470, GO:0008138	NA
CUFF.25697.1	511	AAATAA	1441	0.35	dual specificity catalytic domain containing protein [Stylonychia lemnae]	7e-37	PF00782.15	GO:0006470, GO:0008138	NA
CUFF.26554.1	371	AAATAA	928	0.29	hypothetical protein PRUPE_ppa015538mg, partial [Prunus persica]	4e-08	PF00782.15	GO:0006470, GO:0008138	NA
CUFF.27411.1	869	AAATAA	1510	0.3	dual specificity catalytic domain containing protein [Stylonychia lemnae]	1e-64	PF00782.15	GO:0006470, GO:0008138	NA
CUFF.2821.1	1458	AAATAG	2164	0.28	phosphatidylinositol--trisphosphate 3-phosphatase [Stylonychia lemnae]	6e-54	PF00782.15	GO:0006470, GO:0008138	NA
CUFF.5182.1	127	AAATAA	1325	0.3	Dual specificity phosphatase, catalytic domain containing protein [Oxytricha trifallax]	3e-23	PF00782.15	GO:0006470, GO:0008138	NA
CUFF.23449.1	111	AAATAG	1185	0.26	Dolichol-p-mannose mannosyltransferase [Oxytricha trifallax]	3e-22	PF04188.8	GO:0006506, GO:0016758	NA
CUFF.17020.1	1009	AAATAA	1562	0.33	d-alanyl-d-alanine carboxypeptidase family protein [Stylonychia lemnae]	8e-36	PF00768.15	GO:0006508, GO:0009002	NA
CUFF.17020.1	819	AAATAA	1562	0.33	d-alanyl-d-alanine carboxypeptidase family protein [Stylonychia lemnae]	8e-36	PF00768.15	GO:0006508, GO:0009002	NA
CUFF.21338.1	725	AAATAA	1460	0.32	UNKNOWN [Stylonychia lemnae]	3e-34	PF00768.15	GO:0006508, GO:0009002	NA
CUFF.21338.1	535	AAATAA	1460	0.32	UNKNOWN [Stylonychia lemnae]	3e-34	PF00768.15	GO:0006508, GO:0009002	NA
CUFF.29265.1	710	AAATAA	1518	0.31	hypothetical protein [Paramecium tetraurelia strain d4-2]	4e-32	PF00768.15	GO:0006508, GO:0009002	NA
CUFF.13089.1	196	AAATAA	1310	0.3	Cullin 4-like protein [Rozella allomycis CSF55]	3e-26	PF00888.17	GO:0006511, GO:0031461, GO:0031625	NA
CUFF.13089.1	938	AAATAA	1310	0.3	Cullin 4-like protein [Rozella allomycis CSF55]	3e-26	PF00888.17	GO:0006511, GO:0031461, GO:0031625	NA
CUFF.18423.1	573	AAATAA	833	0.29	predicted protein [Nematostella vectensis]	2e-30	PF00888.17	GO:0006511, GO:0031461, GO:0031625	NA
CUFF.5438.1	1598	AAATAG	2258	0.3	cullin c [Stylonychia lemnae]	e-141	PF00888.17,PF10557.4	GO:0006511, GO:0031461, GO:0031625	NA
CUFF.10887.1	875	AAATAG	1852	0.32	hypothetical protein [Paramecium tetraurelia strain d4-2]	2e-41	PF00443.24	GO:0006511, GO:0036459	NA
CUFF.15578.1	939	AAATAA	6290	0.29	ubiquitin carboxyl-terminal hydrolase family protein [Stylonychia lemnae]	e-122	PF00443.24	GO:0006511, GO:0036459	NA
CUFF.16202.1	633	AAATAG	1201	0.31	inactive ubiquitin carboxyl-terminal hydrolase 53-like [Stylonychia lemnae]	4e-57	PF00443.24	GO:0006511, GO:0036459	NA
CUFF.2256.1	1185	AAATAA	1820	0.3	Ubiquitin carboxyl-terminal hydrolase [Oxytricha trifallax]	5e-40	PF00443.24	GO:0006511, GO:0036459	NA
CUFF.2256.1	1549	AAATAA	1820	0.3	Ubiquitin carboxyl-terminal hydrolase [Oxytricha trifallax]	5e-40	PF00443.24	GO:0006511, GO:0036459	NA
CUFF.24114.1	1258	AAATAA	7692	0.31	ubiquitin carboxyl-terminal hydrolase family protein [Stylonychia lemnae]	0	PF00443.24	GO:0006511, GO:0036459	NA
CUFF.25377.1	408	AAATAA	1769	0.29	Putative poly [Oxytricha trifallax]	5e-23	PF00443.24	GO:0006511, GO:0036459	NA
CUFF.28617.1	482	AAATAA	1076	0.33	PREDICTED: ubiquitin carboxyl-terminal hydrolase 21 [Anolis carolinensis]	2e-16	PF00443.24	GO:0006511, GO:0036459	NA
CUFF.29253.1	3328	AAATAA	4922	0.28	ubiquitin carboxyl-terminal hydrolase family protein [Stylonychia lemnae]	e-134	PF00443.24	GO:0006511, GO:0036459	NA
CUFF.4978.1	1209	AAATAA	3170	0.29	Ubiquitin carboxyl-terminal hydrolase family protein [Oxytricha trifallax]	6e-59	PF00443.24	GO:0006511, GO:0036459	NA
CUFF.6571.1	1207	AAATAA	1784	0.33	Inactive ubiquitin carboxylterminal hydrolase putati [Oxytricha trifallax]	8e-51	PF00443.24	GO:0006511, GO:0036459	NA
CUFF.800.1	882	AAATAA	1867	0.29	Ubiquitin carboxyl-terminal hydrolase [Oxytricha trifallax]	4e-10	PF00443.24	GO:0006511, GO:0036459	NA
CUFF.800.2	882	AAATAA	1849	0.29	Ubiquitin carboxyl-terminal hydrolase [Oxytricha trifallax]	4e-10	PF00443.24	GO:0006511, GO:0036459	NA
CUFF.2344.1	407	AAATAA	634	0.3	Transmembrane emp24 domain-containing protein 4 [Echinococcus granulosus]	4e-11	PF01105.19	GO:0006810, GO:0016021	NA
CUFF.9674.1	459	AAATAA	1038	0.4	hypothetical protein TTHERM_00295790 [Tetrahymena thermophila]	1e-24	PF01105.19	GO:0006810, GO:0016021	NA
CUFF.8908.1	1787	AAATAA	3347	0.31	sodium hydrogen exchanger family protein, putative [Ichthyophthirius multifiliis]	e-102	PF00999.16	GO:0006812, GO:0015299, GO:0016021, GO:0055085	NA
CUFF.23126.1	1217	AAATAA	3395	0.28	voltage-gated ion channel superfamily [Stylonychia lemnae]	7e-29	PF02254.13,PF03493.13	GO:0006813, GO:0015269, GO:0016020	NA
CUFF.23126.2	1730	AAATAA	3908	0.28	voltage-gated ion channel superfamily [Stylonychia lemnae]	6e-54	PF02254.13,PF03493.13	GO:0006813, GO:0015269, GO:0016020	NA
CUFF.4694.1	2378	AAATAA	3387	0.3	cation channel family protein [Stylonychia lemnae]	e-151	PF03493.13	GO:0006813, GO:0015269, GO:0016020	NA
CUFF.4694.1	2691	AAATAA	3387	0.3	cation channel family protein [Stylonychia lemnae]	e-151	PF03493.13	GO:0006813, GO:0015269, GO:0016020	NA
CUFF.8029.1	603	AAATAA	1379	0.3	tom1-like protein 2-like [Stylonychia lemnae]	2e-51	PF00790.14	GO:0006886	NA
CUFF.7831.1	290	AAATAA	634	0.35	hypothetical protein TTHERM_00853080 [Tetrahymena thermophila]	1e-12	PF05008.10	GO:0006886, GO:0016020	NA
CUFF.10872.1	445	AAATAA	1922	0.31	Vacuolar protein sorting-associated protein 33A [Oxytricha trifallax]	e-111	PF00995.18	GO:0006904, GO:0016192	NA
CUFF.24888.1	1215	AAATAA	1680	0.3	UNKNOWN [Stylonychia lemnae]	8e-28	PF04108.7	GO:0006914	NA
CUFF.7522.1	896	AAATAA	1619	0.3	hypothetical protein OXYTRI_09524 [Oxytricha trifallax]	5e-26	PF04108.7	GO:0006914	NA
CUFF.25167.1	1596	AAATAA	2110	0.34	GAS2 domain containing protein [Oxytricha trifallax]	2e-62	PF02187.12	GO:0007050	NA
CUFF.10795.1	275	AAATAA	444	0.32	hypothetical protein OXYTRI_12043 [Oxytricha trifallax]	7e-17	PF00754.20	GO:0007155	NA
CUFF.15446.1	892	AAATAA	1256	0.29	rhodopsin-like GPCR transmembrane domain protein [Tetrahymena thermophila SB210]	3e-41	PF10192.4	GO:0007186, GO:0019236	NA
CUFF.15446.1	249	AAATAG	1256	0.29	rhodopsin-like GPCR transmembrane domain protein [Tetrahymena thermophila SB210]	3e-41	PF10192.4	GO:0007186, GO:0019236	NA
CUFF.4316.1	1132	AAATAA	1547	0.31	hypothetical protein OXYTRI_20498 [Oxytricha trifallax]	2e-19	PF08683.6	GO:0008017	NA
CUFF.2089.1	126	AAATAA	510	0.33	lipoprotein [Flexithrix dorotheae]	3e-11	PF00583.19	GO:0008080	NA
CUFF.21207.1	338	AAATAA	1389	0.36	HD phosphohydrolase domain-containing protein [Oxytricha trifallax]	3e-63	PF01966.17	GO:0008081, GO:0046872	NA
CUFF.1135.1	443	AAATAG	816	0.32	UNKNOWN [Stylonychia lemnae]	1e-11	PF08241.7	GO:0008152, GO:0008168	NA
CUFF.28061.1	378	AAATAA	985	0.32	UbiE/COQ5 methyltransferase, putative [Oxytricha trifallax]	1e-22	PF08241.7	GO:0008152, GO:0008168	NA
CUFF.6419.1	1865	AAATAA	2102	0.31	hormone sensitive [Stylonychia lemnae]	1e-40	PF07859.8	GO:0008152, GO:0016787	NA
CUFF.10963.1	254	AAATAA	447	0.3	proline-rich protein 6 [Phytophthora infestans T30-4]	2e-33	PF04828.9	GO:0008152, GO:0016846	NA
CUFF.11218.2	844	AAATAA	976	0.26	zinc ZZ type family protein, putative [Ichthyophthirius multifiliis]	1e-06	PF00569.12	GO:0008270	NA
CUFF.8696.1	842	AAATAA	1493	0.31	zinc ran binding protein [Stylonychia lemnae]	1e-15	PF00641.13	GO:0008270	NA
CUFF.8696.2	849	AAATAA	1500	0.31	zinc ran binding protein [Stylonychia lemnae]	1e-15	PF00641.13	GO:0008270	NA
CUFF.13612.1	540	AAATAA	1613	0.31	ibr domain containing protein [Stylonychia lemnae]	1e-25	PF01485.16	GO:0008270	NA
CUFF.162.1	280	AAATAA	1302	0.3	hypothetical protein OXYTRI_02122 [Oxytricha trifallax]	2e-17	PF01485.16	GO:0008270	NA
CUFF.19905.1	853	AAATAA	1262	0.29	ibr domain containing protein [Stylonychia lemnae]	6e-25	PF01485.16	GO:0008270	NA
CUFF.20524.1	285	AAATAG	1308	0.3	ibr domain containing protein [Stylonychia lemnae]	4e-33	PF01485.16	GO:0008270	NA
CUFF.22131.1	513	AAATAA	1016	0.35	PREDICTED: uncharacterized protein LOC101237331 [Hydra vulgaris]	4e-52	PF01485.16	GO:0008270	NA
CUFF.23429.1	848	AAATAA	1252	0.28	ibr domain containing protein [Stylonychia lemnae]	4e-23	PF01485.16	GO:0008270	NA
CUFF.28133.2	296	AAATAA	1294	0.32	ibr domain containing protein [Stylonychia lemnae]	4e-37	PF01485.16	GO:0008270	NA
CUFF.28762.1	604	AAATAA	856	0.25	Ibr domain protein [Tetrahymena thermophila SB210]	1e-23	PF01485.16	GO:0008270	NA
CUFF.8890.1	270	AAATAA	1139	0.3	ibr domain containing protein [Stylonychia lemnae]	1e-33	PF01485.16	GO:0008270	NA
CUFF.8951.1	1079	AAATAA	1282	0.27	ibr domain containing protein [Stylonychia lemnae]	2e-38	PF01485.16	GO:0008270	NA
CUFF.9346.1	505	AAATAG	1008	0.3	PREDICTED: uncharacterized protein LOC101237331 [Hydra vulgaris]	3e-34	PF01485.16	GO:0008270	NA
CUFF.14112.1	609	AAATAG	1975	0.3	Uncharacterized protein containing DHHC-type Zn finger [Oxytricha trifallax]	8e-49	PF01529.15	GO:0008270	NA
CUFF.16350.1	275	AAATAA	930	0.32	hypothetical protein OXYTRI_09386 [Oxytricha trifallax]	6e-42	PF01529.15	GO:0008270	NA
CUFF.16732.1	280	AAATAA	1279	0.3	DHHC zinc finger protein [Tetrahymena thermophila SB210]	4e-23	PF01529.15	GO:0008270	NA
CUFF.18224.1	1075	AAATAA	1270	0.29	zinc finger protein [Ciona intestinalis]	2e-17	PF01529.15	GO:0008270	NA
CUFF.18274.1	1088	AAATAA	1647	0.31	PREDICTED: probable palmitoyltransferase ZDHHC12 isoform X1 [Cynoglossus semilaevis]	2e-07	PF01529.15	GO:0008270	NA
CUFF.19031.1	531	AAATAA	1572	0.3	dhhc zinc finger domain containing protein [Stylonychia lemnae]	1e-45	PF01529.15	GO:0008270	NA
CUFF.2312.1	3298	AAATAA	4419	0.3	hypothetical protein [Paramecium tetraurelia strain d4-2]	3e-36	PF01529.15	GO:0008270	NA
CUFF.24248.1	395	AAATAA	916	0.29	DHHC zinc finger protein [Tetrahymena thermophila SB210]	9e-31	PF01529.15	GO:0008270	NA
CUFF.3102.1	471	AAATAA	1111	0.31	Uncharacterized protein containing DHHC-type Zn finger [Oxytricha trifallax]	3e-41	PF01529.15	GO:0008270	NA
CUFF.443.1	415	AAATAA	925	0.28	hypothetical protein [Paramecium tetraurelia strain d4-2]	7e-22	PF01529.15	GO:0008270	NA
CUFF.5628.1	1527	AAATAA	1983	0.3	DHHC zinc finger domain containing protein [Oxytricha trifallax]	1e-37	PF01529.15	GO:0008270	NA
CUFF.5995.1	227	AAATAA	654	0.28	dhhc zinc finger domain containing protein [Stylonychia lemnae]	1e-14	PF01529.15	GO:0008270	NA
CUFF.18797.1	789	AAATAA	1588	0.3	hypothetical protein OXYTRI_10373 [Oxytricha trifallax]	6e-18	PF02891.15	GO:0008270	NA
CUFF.18797.2	1409	AAATAA	2208	0.31	hypothetical protein OXYTRI_10373 [Oxytricha trifallax]	9e-18	PF02891.15	GO:0008270	NA
CUFF.13933.1	676	AAATAA	1229	0.31	hypothetical protein TTHERM_00732700 [Tetrahymena thermophila]	6e-36	PF07998.6	GO:0008270	NA
CUFF.13214.3	751	AAATAA	3285	0.29	fha domain [Stylonychia lemnae]	5e-59	PF12906.2	GO:0008270	NA
CUFF.13214.3	438	AAATAA	3285	0.29	fha domain [Stylonychia lemnae]	5e-59	PF12906.2	GO:0008270	NA
CUFF.18267.1	428	AAATAA	2589	0.29	fha domain [Stylonychia lemnae]	8e-33	PF12906.2	GO:0008270	NA
CUFF.18267.1	813	AAATAA	2589	0.29	fha domain [Stylonychia lemnae]	8e-33	PF12906.2	GO:0008270	NA
CUFF.19571.1	1095	AAATAA	2244	0.29	FHA domain protein [Plasmodium knowlesi strain H]	2e-26	PF12906.2	GO:0008270	NA
CUFF.24685.1	715	AAATAA	1444	0.3	fha domain [Stylonychia lemnae]	1e-20	PF12906.2	GO:0008270	NA
CUFF.24685.1	761	AAATAA	1444	0.3	fha domain [Stylonychia lemnae]	1e-20	PF12906.2	GO:0008270	NA
CUFF.5170.1	326	AAATAG	2553	0.3	FHA domain protein, putative [Oxytricha trifallax]	6e-31	PF12906.2	GO:0008270	NA
CUFF.25097.1	754	AAATAA	2130	0.3	hypothetical protein OXYTRI_02482 [Oxytricha trifallax]	2e-23	PF00097.20,PF01485.16	GO:0008270, GO:0046872	NA
CUFF.8306.1	807	AAATAA	1062	0.3	hypothetical protein OXYTRI_03892 [Oxytricha trifallax]	2e-12	PF01852.14	GO:0008289	NA
CUFF.8306.2	862	AAATAA	1117	0.3	hypothetical protein OXYTRI_03892 [Oxytricha trifallax]	2e-12	PF01852.14	GO:0008289	NA
CUFF.20615.1	6174	AAATAA	9530	0.32	UNKNOWN [Stylonychia lemnae]	6e-53	PF12166.3	GO:0008381, GO:0016021	NA
CUFF.20615.1	5690	AAATAA	9530	0.32	UNKNOWN [Stylonychia lemnae]	6e-53	PF12166.3	GO:0008381, GO:0016021	NA
CUFF.24630.1	999	AAATAA	1831	0.3	hypothetical protein [Paramecium tetraurelia strain d4-2]	3e-21	PF10262.4	GO:0008430, GO:0045454	NA
CUFF.24630.1	1312	AAATAA	1831	0.3	hypothetical protein [Paramecium tetraurelia strain d4-2]	3e-21	PF10262.4	GO:0008430, GO:0045454	NA
CUFF.24711.1	1210	AAATAA	1598	0.29	Arginine kinase [Oxytricha trifallax]	2e-14	PF10262.4	GO:0008430, GO:0045454	NA
CUFF.5005.1	2766	AAATAA	3087	0.29	hypothetical protein OXYTRI_23699 [Oxytricha trifallax]	1e-17	PF10262.4	GO:0008430, GO:0045454	NA
CUFF.15841.1	1138	AAATAA	1296	0.29	Glutaredoxin putative [Oxytricha trifallax]	1e-37	PF00462.19	GO:0009055, GO:0015035, GO:0045454	NA
CUFF.15841.1	744	AAATAA	1296	0.29	Glutaredoxin putative [Oxytricha trifallax]	1e-37	PF00462.19	GO:0009055, GO:0015035, GO:0045454	NA
CUFF.17721.1	841	AAATAG	2384	0.3	Adenylate cyclase, family 3 (some proteins containing HAMP domain) [Oxytricha trifallax]	e-100	PF00211.15	GO:0009190, GO:0016849, GO:0035556	NA
CUFF.27391.1	1799	AAATAA	2900	0.34	adenylate and guanylate cyclase catalytic domain protein [Stylonychia lemnae]	e-153	PF00211.15	GO:0009190, GO:0016849, GO:0035556	NA
CUFF.4031.1	2699	AAATAA	3709	0.28	hypothetical protein IMG5_145170 [Ichthyophthirius multifiliis]	3e-66	PF00211.15	GO:0009190, GO:0016849, GO:0035556	NA
CUFF.4031.1	2847	AAATAA	3709	0.28	hypothetical protein IMG5_145170 [Ichthyophthirius multifiliis]	3e-66	PF00211.15	GO:0009190, GO:0016849, GO:0035556	NA
CUFF.4258.1	3032	AAATAA	3324	0.28	hypothetical protein IMG5_016400 [Ichthyophthirius multifiliis]	7e-62	PF00211.15	GO:0009190, GO:0016849, GO:0035556	NA
CUFF.4258.2	3029	AAATAA	3321	0.28	hypothetical protein IMG5_016400 [Ichthyophthirius multifiliis]	7e-62	PF00211.15	GO:0009190, GO:0016849, GO:0035556	NA
CUFF.7724.1	967	AAATAA	3129	0.3	Adenylate cyclase, family 3 (some proteins containing HAMP domain) [Oxytricha trifallax]	2e-84	PF00211.15	GO:0009190, GO:0016849, GO:0035556	NA
CUFF.7724.1	522	AAATAA	3129	0.3	Adenylate cyclase, family 3 (some proteins containing HAMP domain) [Oxytricha trifallax]	2e-84	PF00211.15	GO:0009190, GO:0016849, GO:0035556	NA
CUFF.3157.1	1707	AAATAA	1909	0.3	NADPH-dependent FMN and FAD containing oxidoreductase-like protein [Oxytricha trifallax]	e-117	PF00175.16,PF00258.20,PF00667.15	GO:0010181, GO:0016491, GO:0055114	NA
CUFF.2832.1	242	AAATAA	2688	0.3	v-type ATPase 116kda subunit family protein, putative [Ichthyophthirius multifiliis]	e-119	PF01496.14	GO:0015078, GO:0015991, GO:0033179	NA
CUFF.2832.1	936	AAATAA	2688	0.3	v-type ATPase 116kda subunit family protein, putative [Ichthyophthirius multifiliis]	e-119	PF01496.14	GO:0015078, GO:0015991, GO:0033179	NA
CUFF.28520.1	2540	AAATAA	2776	0.3	hypothetical protein OXYTRI_05039 [Oxytricha trifallax]	e-148	PF01496.14	GO:0015078, GO:0015991, GO:0033179	NA
CUFF.1641.1	391	AAATAA	1113	0.29	membrane protein [Stylonychia lemnae]	1e-18	PF00892.15	GO:0016020	NA
CUFF.7347.1	346	AAATAA	1103	0.32	membrane protein [Pseudovibrio sp. FO-BEG1]	3e-10	PF00892.15	GO:0016020	NA
CUFF.22014.1	1108	AAATAA	1246	0.3	Batten's disease protein Cln3 family protein [Dictyostelium fasciculatum]	2e-36	PF02487.12	GO:0016020	NA
CUFF.15512.1	2157	AAATAA	3228	0.29	ABC-type antimicrobial peptide transport system, permease component [Oxytricha trifallax]	2e-99	PF02687.16	GO:0016020	NA
CUFF.27425.1	1820	AAATAA	3734	0.31	family protein [Stylonychia lemnae]	2e-95	PF02687.16	GO:0016020	NA
CUFF.27425.1	2871	AAATAA	3734	0.31	family protein [Stylonychia lemnae]	2e-95	PF02687.16	GO:0016020	NA
CUFF.18356.1	789	AAATAA	2424	0.3	phage head-tail family partial [Stylonychia lemnae]	7e-59	PF02714.10	GO:0016020	NA
CUFF.18356.1	1198	AAATAA	2424	0.3	phage head-tail family partial [Stylonychia lemnae]	7e-59	PF02714.10	GO:0016020	NA
CUFF.24260.1	1492	AAATAA	3521	0.3	UNKNOWN [Stylonychia lemnae]	e-100	PF02714.10	GO:0016020	NA
CUFF.8286.1	733	AAATAG	1483	0.32	UNKNOWN [Stylonychia lemnae]	1e-37	PF01925.14	GO:0016021	NA
CUFF.1480.1	1654	AAATAA	2538	0.3	Transmembrane channel-like protein 8 [Oxytricha trifallax]	8e-96	PF07810.8	GO:0016021	NA
CUFF.14402.1	495	AAATAA	1611	0.29	hypothetical protein OXYTRI_23927 [Oxytricha trifallax]	5e-49	PF00083.19	GO:0016021, GO:0022857, GO:0055085	NA
CUFF.15828.1	1192	AAATAA	1494	0.33	hypothetical protein OXYTRI_23927 [Oxytricha trifallax]	1e-35	PF00083.19	GO:0016021, GO:0022857, GO:0055085	NA
CUFF.17821.1	981	AAATAA	1558	0.29	Organic cation transporter, putative [Oxytricha trifallax]	4e-20	PF00083.19	GO:0016021, GO:0022857, GO:0055085	NA
CUFF.6725.1	165	AAATAA	1226	0.3	organic cation [Stylonychia lemnae]	4e-29	PF00083.19	GO:0016021, GO:0022857, GO:0055085	NA
CUFF.13886.1	891	AAATAA	1578	0.3	hypothetical protein [Paramecium tetraurelia strain d4-2]	4e-11	PF07690.11	GO:0016021, GO:0055085	NA
CUFF.13886.2	879	AAATAA	1566	0.3	hypothetical protein [Paramecium tetraurelia strain d4-2]	4e-11	PF07690.11	GO:0016021, GO:0055085	NA
CUFF.26164.1	869	AAATAA	1535	0.31	PREDICTED: sugar phosphate exchanger 3 [Saimiri boliviensis boliviensis]	8e-17	PF07690.11	GO:0016021, GO:0055085	NA
CUFF.5190.1	217	AAATAA	1501	0.32	putative hydrolases or acyltransferases (alpha/beta hydrolase superfamily) [Oxytricha trifallax]	2e-50	PF07690.11	GO:0016021, GO:0055085	NA
CUFF.5190.1	656	AAATAA	1501	0.32	putative hydrolases or acyltransferases (alpha/beta hydrolase superfamily) [Oxytricha trifallax]	2e-50	PF07690.11	GO:0016021, GO:0055085	NA
CUFF.5731.2	239	AAATAG	1225	0.31	major facilitator superfamily protein [Stylonychia lemnae]	4e-21	PF07690.11	GO:0016021, GO:0055085	NA
CUFF.7585.1	1152	AAATAA	1427	0.33	hypothetical protein CRE_17083 [Caenorhabditis remanei]	7e-42	PF07690.11	GO:0016021, GO:0055085	NA
CUFF.11869.1	1585	AAATAA	3492	0.29	phosphatidylinositol-4-phosphate 5-kinase [Stylonychia lemnae]	8e-38	PF01504.13	GO:0016307, GO:0046488	NA
CUFF.11869.1	1401	AAATAA	3492	0.29	phosphatidylinositol-4-phosphate 5-kinase [Stylonychia lemnae]	8e-38	PF01504.13	GO:0016307, GO:0046488	NA
CUFF.12039.1	1726	AAATAA	2467	0.3	Putative phosphatidylinositol phosphate kinase [Oxytricha trifallax]	1e-92	PF01504.13	GO:0016307, GO:0046488	NA
CUFF.28766.1	821	AAATAA	2511	0.31	Phosphatidylinositol-4-phosphate 5-Kinase family protein [Oxytricha trifallax]	6e-79	PF01504.13	GO:0016307, GO:0046488	NA
CUFF.3734.1	312	AAATAA	545	0.3	fyve finger-containing phosphoinositide kinase [Stylonychia lemnae]	2e-36	PF01504.13	GO:0016307, GO:0046488	NA
[truncated: 2,547 more rows]
